# Supplementary material for: Diagnosis of Clostridioides difficile infection by analysis of volatile organic compounds in breath, plasma, and stool: A cross-sectional proof-of-concept study
Source: PLoS One. 2021 Aug 18;16(8):e0256259. doi: 10.1371/journal.pone.0256259 (PMC8372889; doi:10.1371/journal.pone.0256259)
Supplement: S1 Table — (CSV) [file pone.0256259.s004.csv]

Product ions	Cases	Controls	P-value
	(n=31)	(n=31)
H3O+14+ (mean (SD))	0.23 (0.14)	0.26 (0.14)	0.365
H3O+15+ (mean (SD))	1.56 (1.94)	2.50 (4.48)	0.287
H3O+16+ (mean (SD))	0.25 (0.76)	0.36 (0.80)	0.594
H3O+17+ (mean (SD))	11.05 (6.54)	9.34 (5.73)	0.278
H3O+18+ (mean (SD))	1226.31 (785.74)	1082.50 (265.35)	0.338
H3O+19+ (mean (SD))	638207.04 (46094.62)	618383.47 (49046.63)	0.106
H3O+20+ (mean (SD))	2468.77 (233.94)	2427.66 (225.23)	0.484
H3O+21+ (mean (SD))	6476.98 (621.47)	6228.06 (702.51)	0.145
H3O+22+ (mean (SD))	3.95 (3.44)	4.64 (4.92)	0.525
H3O+23+ (mean (SD))	10.37 (6.94)	11.61 (6.46)	0.469
H3O+24+ (mean (SD))	0.84 (0.99)	0.99 (1.21)	0.593
H3O+25+ (mean (SD))	0.98 (1.36)	1.12 (2.00)	0.738
H3O+26+ (mean (SD))	1.21 (1.70)	0.44 (0.72)	0.024
H3O+27+ (mean (SD))	1.47 (1.92)	0.66 (1.50)	0.069
H3O+28+ (mean (SD))	38.08 (15.69)	39.16 (15.99)	0.79
H3O+29+ (mean (SD))	658.05 (110.06)	764.29 (339.33)	0.102
H3O+30+ (mean (SD))	213.40 (37.16)	212.06 (41.81)	0.894
H3O+31+ (mean (SD))	3604.51 (1442.94)	3333.78 (909.46)	0.38
H3O+32+ (mean (SD))	13897.20 (1994.14)	13117.08 (1943.70)	0.124
H3O+33+ (mean (SD))	485.09 (209.54)	463.31 (242.67)	0.707
H3O+34+ (mean (SD))	69.91 (16.49)	60.02 (18.17)	0.029
H3O+35+ (mean (SD))	18.26 (9.35)	18.69 (9.58)	0.858
H3O+36+ (mean (SD))	21.30 (13.86)	20.78 (12.41)	0.877
H3O+37+ (mean (SD))	330242.76 (33382.20)	343485.42 (33830.81)	0.126
H3O+38+ (mean (SD))	788.47 (159.06)	817.58 (156.39)	0.47
H3O+39+ (mean (SD))	2217.38 (404.38)	2371.59 (472.37)	0.172
H3O+40+ (mean (SD))	2.93 (2.62)	2.82 (2.37)	0.874
H3O+41+ (mean (SD))	22.31 (19.49)	16.35 (9.36)	0.13
H3O+42+ (mean (SD))	27.58 (31.97)	35.78 (49.35)	0.441
H3O+43+ (mean (SD))	3069.16 (2783.80)	2659.71 (1969.95)	0.506
H3O+44+ (mean (SD))	136.12 (103.24)	118.16 (75.14)	0.437
H3O+45+ (mean (SD))	1058.77 (240.64)	1079.76 (413.23)	0.808
H3O+46+ (mean (SD))	101.73 (23.38)	98.67 (20.98)	0.59
H3O+47+ (mean (SD))	4783.32 (4092.18)	17019.80 (25487.27)	0.011
H3O+48+ (mean (SD))	121.01 (109.53)	423.89 (670.62)	0.016
H3O+49+ (mean (SD))	808.51 (3084.99)	1099.62 (2550.30)	0.687
H3O+50+ (mean (SD))	18.96 (36.52)	18.10 (27.90)	0.917
H3O+51+ (mean (SD))	88.73 (44.19)	104.44 (55.76)	0.224
H3O+52+ (mean (SD))	1.31 (1.85)	1.31 (2.32)	0.995
H3O+53+ (mean (SD))	1.00 (1.72)	0.79 (1.72)	0.629
H3O+54+ (mean (SD))	0.88 (1.39)	1.29 (1.98)	0.352
H3O+55+ (mean (SD))	31550.20 (13282.18)	38131.11 (15847.69)	0.081
H3O+56+ (mean (SD))	80.87 (40.61)	87.52 (42.20)	0.529
H3O+57+ (mean (SD))	397.90 (162.71)	418.80 (113.00)	0.559
H3O+58+ (mean (SD))	37.22 (28.79)	22.74 (11.40)	0.012
H3O+59+ (mean (SD))	13040.53 (20821.51)	5820.96 (7551.29)	0.075
H3O+60+ (mean (SD))	514.14 (788.09)	244.08 (266.98)	0.076
H3O+61+ (mean (SD))	1187.57 (706.19)	1021.29 (473.88)	0.281
H3O+62+ (mean (SD))	43.47 (30.39)	32.00 (19.20)	0.081
H3O+63+ (mean (SD))	267.75 (80.07)	239.58 (88.51)	0.194
H3O+64+ (mean (SD))	8.82 (7.24)	7.98 (6.80)	0.637
H3O+65+ (mean (SD))	1826.17 (2156.45)	7331.55 (10791.46)	0.007
H3O+66+ (mean (SD))	42.69 (52.30)	166.89 (248.09)	0.008
H3O+67+ (mean (SD))	29.07 (61.25)	46.39 (55.49)	0.248
H3O+68+ (mean (SD))	2.32 (2.48)	1.75 (2.10)	0.331
H3O+69+ (mean (SD))	421.37 (207.16)	305.62 (109.64)	0.008
H3O+70+ (mean (SD))	24.23 (14.52)	15.69 (9.25)	0.008
H3O+71+ (mean (SD))	75.62 (37.36)	72.15 (17.10)	0.64
H3O+72+ (mean (SD))	11.36 (8.81)	11.05 (7.60)	0.883
H3O+73+ (mean (SD))	245.66 (156.73)	310.11 (192.39)	0.153
H3O+74+ (mean (SD))	20.77 (10.98)	21.78 (11.45)	0.723
H3O+75+ (mean (SD))	68.63 (20.17)	63.35 (20.22)	0.307
H3O+76+ (mean (SD))	2.75 (3.58)	4.31 (4.10)	0.114
H3O+77+ (mean (SD))	766.32 (1406.33)	338.88 (440.53)	0.112
H3O+78+ (mean (SD))	25.45 (45.68)	12.87 (18.88)	0.162
H3O+79+ (mean (SD))	339.13 (282.58)	321.94 (221.54)	0.791
H3O+80+ (mean (SD))	13.31 (14.07)	12.30 (9.93)	0.746
H3O+81+ (mean (SD))	17.52 (14.16)	13.56 (6.89)	0.167
H3O+82+ (mean (SD))	1.69 (2.44)	1.14 (1.74)	0.315
H3O+83+ (mean (SD))	53.51 (61.63)	200.23 (287.17)	0.007
H3O+84+ (mean (SD))	2.64 (3.40)	5.54 (8.32)	0.078
H3O+85+ (mean (SD))	72.97 (43.94)	62.06 (16.60)	0.201
H3O+86+ (mean (SD))	5.95 (4.87)	6.57 (4.49)	0.603
H3O+87+ (mean (SD))	49.47 (12.65)	50.63 (18.78)	0.778
H3O+88+ (mean (SD))	7.59 (4.61)	8.94 (5.03)	0.275
H3O+89+ (mean (SD))	498.98 (1151.68)	226.13 (421.07)	0.22
H3O+90+ (mean (SD))	20.71 (45.95)	13.44 (18.74)	0.418
H3O+91+ (mean (SD))	57.09 (21.62)	58.42 (19.12)	0.799
H3O+92+ (mean (SD))	4.44 (4.76)	3.39 (3.34)	0.321
H3O+93+ (mean (SD))	41.45 (23.27)	163.59 (419.97)	0.111
H3O+94+ (mean (SD))	4.41 (3.91)	9.61 (19.19)	0.145
H3O+95+ (mean (SD))	24.07 (10.57)	25.20 (8.53)	0.645
H3O+96+ (mean (SD))	2.66 (3.12)	2.50 (3.63)	0.852
H3O+97+ (mean (SD))	33.89 (15.08)	32.85 (11.55)	0.762
H3O+98+ (mean (SD))	2.36 (2.74)	2.38 (2.76)	0.978
H3O+99+ (mean (SD))	226.87 (455.73)	125.70 (287.85)	0.3
H3O+100+ (mean (SD))	13.14 (15.11)	10.15 (9.70)	0.357
H3O+101+ (mean (SD))	60.94 (23.38)	54.60 (16.69)	0.224
H3O+102+ (mean (SD))	8.84 (5.90)	8.22 (5.43)	0.668
H3O+103+ (mean (SD))	31.92 (14.58)	29.76 (13.21)	0.543
H3O+104+ (mean (SD))	1.88 (2.38)	1.99 (3.10)	0.878
H3O+105+ (mean (SD))	16.75 (22.81)	16.32 (13.11)	0.928
H3O+106+ (mean (SD))	1.63 (2.72)	1.54 (2.09)	0.875
H3O+107+ (mean (SD))	76.48 (117.00)	52.53 (48.82)	0.297
H3O+108+ (mean (SD))	5.36 (6.20)	4.25 (5.11)	0.442
H3O+109+ (mean (SD))	21.26 (10.72)	17.92 (8.46)	0.178
H3O+110+ (mean (SD))	2.85 (3.81)	2.08 (3.28)	0.394
H3O+111+ (mean (SD))	29.19 (12.50)	26.94 (9.48)	0.427
H3O+112+ (mean (SD))	4.46 (5.16)	3.22 (4.19)	0.305
H3O+113+ (mean (SD))	143.33 (136.09)	114.81 (38.77)	0.266
H3O+114+ (mean (SD))	17.51 (16.67)	11.25 (6.63)	0.057
H3O+115+ (mean (SD))	57.41 (18.83)	52.56 (16.32)	0.282
H3O+116+ (mean (SD))	5.05 (4.13)	4.87 (4.30)	0.868
H3O+117+ (mean (SD))	136.39 (287.93)	52.96 (172.36)	0.171
H3O+118+ (mean (SD))	5.26 (9.13)	3.10 (8.26)	0.333
H3O+119+ (mean (SD))	52.39 (77.39)	35.82 (52.66)	0.328
H3O+120+ (mean (SD))	3.00 (3.78)	2.65 (3.32)	0.694
H3O+121+ (mean (SD))	40.92 (22.46)	37.51 (17.10)	0.504
H3O+122+ (mean (SD))	3.49 (3.38)	3.04 (3.52)	0.607
H3O+123+ (mean (SD))	3.52 (3.58)	3.47 (2.73)	0.957
H3O+124+ (mean (SD))	1.45 (2.16)	0.78 (1.34)	0.152
H3O+125+ (mean (SD))	19.69 (14.88)	21.35 (14.06)	0.655
H3O+126+ (mean (SD))	2.26 (3.29)	1.46 (2.07)	0.259
H3O+127+ (mean (SD))	39.86 (19.95)	35.78 (14.18)	0.357
H3O+128+ (mean (SD))	4.34 (3.54)	5.37 (5.11)	0.358
H3O+129+ (mean (SD))	27.21 (13.15)	24.14 (8.46)	0.278
H3O+130+ (mean (SD))	3.41 (4.24)	2.58 (3.61)	0.41
H3O+131+ (mean (SD))	9.65 (6.32)	11.62 (6.71)	0.238
H3O+132+ (mean (SD))	1.07 (2.53)	0.88 (1.46)	0.718
H3O+133+ (mean (SD))	6.47 (5.95)	7.52 (6.62)	0.515
H3O+134+ (mean (SD))	1.15 (2.36)	1.04 (1.98)	0.839
H3O+135+ (mean (SD))	6.35 (4.31)	7.61 (6.57)	0.376
H3O+136+ (mean (SD))	0.48 (0.99)	0.90 (1.48)	0.197
H3O+137+ (mean (SD))	18.67 (27.63)	11.89 (21.50)	0.285
H3O+138+ (mean (SD))	1.90 (3.20)	1.69 (2.63)	0.771
H3O+139+ (mean (SD))	23.62 (24.57)	21.33 (22.77)	0.705
H3O+140+ (mean (SD))	2.73 (4.66)	2.33 (3.14)	0.689
H3O+141+ (mean (SD))	21.41 (17.39)	16.56 (9.92)	0.182
H3O+142+ (mean (SD))	2.62 (3.71)	1.98 (2.27)	0.418
H3O+143+ (mean (SD))	22.18 (11.17)	15.71 (8.15)	0.012
H3O+144+ (mean (SD))	2.46 (2.86)	1.70 (2.51)	0.27
H3O+145+ (mean (SD))	7.70 (9.55)	6.05 (12.50)	0.559
H3O+146+ (mean (SD))	0.93 (1.99)	0.87 (2.29)	0.907
H3O+147+ (mean (SD))	6.86 (8.75)	3.93 (3.47)	0.088
H3O+148+ (mean (SD))	0.46 (1.31)	0.40 (0.94)	0.844
H3O+149+ (mean (SD))	5.87 (8.54)	6.03 (9.20)	0.944
H3O+150+ (mean (SD))	1.13 (2.46)	1.03 (2.36)	0.873
H3O+151+ (mean (SD))	1.81 (2.46)	2.45 (3.57)	0.411
H3O+152+ (mean (SD))	0.58 (1.23)	0.43 (1.34)	0.658
H3O+153+ (mean (SD))	6.33 (9.33)	4.92 (7.26)	0.511
H3O+154+ (mean (SD))	0.39 (0.79)	0.74 (1.61)	0.288
H3O+155+ (mean (SD))	23.78 (17.23)	23.14 (13.59)	0.872
H3O+156+ (mean (SD))	2.78 (3.29)	3.12 (3.08)	0.673
H3O+157+ (mean (SD))	14.27 (7.59)	11.64 (6.82)	0.157
H3O+158+ (mean (SD))	2.54 (3.52)	1.45 (1.52)	0.121
H3O+159+ (mean (SD))	2.68 (3.13)	2.65 (3.31)	0.965
H3O+160+ (mean (SD))	0.08 (0.26)	0.33 (0.97)	0.177
H3O+161+ (mean (SD))	3.47 (2.94)	2.63 (2.63)	0.242
H3O+162+ (mean (SD))	0.73 (1.46)	0.34 (1.03)	0.229
H3O+163+ (mean (SD))	168.93 (466.91)	83.87 (403.18)	0.446
H3O+164+ (mean (SD))	6.02 (13.14)	3.57 (14.03)	0.481
H3O+165+ (mean (SD))	297.54 (822.73)	150.09 (738.65)	0.461
H3O+166+ (mean (SD))	10.34 (26.08)	4.73 (21.06)	0.356
H3O+167+ (mean (SD))	94.95 (232.08)	47.45 (197.91)	0.389
H3O+168+ (mean (SD))	4.81 (7.36)	3.74 (10.52)	0.646
H3O+169+ (mean (SD))	87.54 (49.36)	82.46 (39.61)	0.657
H3O+170+ (mean (SD))	11.53 (9.95)	11.78 (8.23)	0.914
H3O+171+ (mean (SD))	8.00 (5.47)	5.57 (4.37)	0.058
H3O+172+ (mean (SD))	1.11 (1.53)	1.49 (2.93)	0.528
H3O+173+ (mean (SD))	2.62 (2.48)	1.70 (2.15)	0.122
H3O+174+ (mean (SD))	0.45 (1.33)	0.12 (0.31)	0.188
H3O+175+ (mean (SD))	1.94 (2.79)	2.29 (2.39)	0.6
H3O+176+ (mean (SD))	0.91 (2.18)	0.24 (0.78)	0.114
H3O+177+ (mean (SD))	1.37 (2.31)	1.41 (1.91)	0.948
H3O+178+ (mean (SD))	0.58 (1.31)	0.24 (0.59)	0.192
H3O+179+ (mean (SD))	1.85 (3.24)	2.45 (2.80)	0.445
H3O+180+ (mean (SD))	0.24 (0.46)	0.70 (1.40)	0.084
H3O+181+ (mean (SD))	195.06 (732.82)	191.54 (435.99)	0.982
H3O+182+ (mean (SD))	9.37 (35.70)	8.07 (19.50)	0.859
H3O+183+ (mean (SD))	48.23 (89.62)	31.22 (67.47)	0.402
H3O+184+ (mean (SD))	3.74 (5.92)	2.93 (3.16)	0.502
H3O+185+ (mean (SD))	5.16 (4.96)	4.25 (4.02)	0.432
H3O+186+ (mean (SD))	1.28 (3.05)	0.71 (1.47)	0.346
H3O+187+ (mean (SD))	1.52 (2.69)	1.74 (3.00)	0.764
H3O+188+ (mean (SD))	0.21 (0.88)	0.51 (1.39)	0.314
H3O+189+ (mean (SD))	2.39 (2.92)	1.94 (2.98)	0.55
H3O+190+ (mean (SD))	0.26 (1.14)	0.66 (1.26)	0.2
H3O+191+ (mean (SD))	3.95 (5.15)	2.97 (3.34)	0.373
H3O+192+ (mean (SD))	1.21 (2.01)	0.87 (1.93)	0.501
H3O+193+ (mean (SD))	1.04 (1.83)	1.38 (2.33)	0.525
H3O+194+ (mean (SD))	0.09 (0.37)	0.44 (1.02)	0.08
H3O+195+ (mean (SD))	2.85 (3.05)	2.22 (3.26)	0.434
H3O+196+ (mean (SD))	0.44 (1.29)	0.26 (0.67)	0.499
H3O+197+ (mean (SD))	15.44 (10.78)	13.92 (7.16)	0.517
H3O+198+ (mean (SD))	3.97 (3.58)	2.14 (2.62)	0.026
H3O+199+ (mean (SD))	24.05 (92.95)	21.68 (48.00)	0.9
H3O+200+ (mean (SD))	1.21 (4.23)	1.43 (3.15)	0.812
NO+14+ (mean (SD))	0.38 (0.32)	0.35 (0.31)	0.743
NO+15+ (mean (SD))	3.42 (4.74)	2.33 (4.71)	0.37
NO+16+ (mean (SD))	0.75 (1.95)	0.61 (2.42)	0.795
NO+17+ (mean (SD))	11.89 (9.85)	11.69 (8.47)	0.933
NO+18+ (mean (SD))	44.40 (19.25)	42.64 (15.19)	0.69
NO+19+ (mean (SD))	1677.71 (234.42)	1766.43 (270.81)	0.173
NO+20+ (mean (SD))	1.47 (3.10)	1.91 (3.12)	0.584
NO+21+ (mean (SD))	4.60 (5.35)	4.52 (7.64)	0.962
NO+22+ (mean (SD))	0.12 (0.47)	0.35 (0.73)	0.143
NO+23+ (mean (SD))	27.16 (19.72)	24.72 (15.64)	0.591
NO+24+ (mean (SD))	0.11 (0.44)	0.35 (1.36)	0.367
NO+25+ (mean (SD))	0.54 (1.30)	0.66 (1.77)	0.766
NO+26+ (mean (SD))	2.03 (3.41)	1.43 (4.15)	0.538
NO+27+ (mean (SD))	1.23 (3.13)	2.76 (5.06)	0.157
NO+28+ (mean (SD))	48.25 (20.58)	51.57 (19.23)	0.514
NO+29+ (mean (SD))	151.89 (41.00)	131.43 (41.16)	0.054
NO+30+ (mean (SD))	1000000.00 (0.00)	1000000.00 (0.00)	NaN
NO+31+ (mean (SD))	113.68 (33.25)	112.57 (28.55)	0.889
NO+32+ (mean (SD))	9954.27 (1121.56)	9767.57 (1153.34)	0.521
NO+33+ (mean (SD))	31.53 (17.52)	31.24 (15.84)	0.945
NO+34+ (mean (SD))	43.98 (15.44)	46.82 (17.85)	0.507
NO+35+ (mean (SD))	1.15 (1.93)	2.40 (2.83)	0.047
NO+36+ (mean (SD))	4.31 (4.99)	4.47 (5.70)	0.905
NO+37+ (mean (SD))	439.28 (168.02)	504.67 (213.05)	0.185
NO+38+ (mean (SD))	1.67 (3.12)	1.41 (2.16)	0.71
NO+39+ (mean (SD))	17.19 (10.97)	17.86 (13.52)	0.831
NO+40+ (mean (SD))	2.39 (3.64)	1.37 (3.02)	0.236
NO+41+ (mean (SD))	6.65 (7.21)	6.56 (8.59)	0.966
NO+42+ (mean (SD))	24.45 (14.44)	21.77 (14.17)	0.463
NO+43+ (mean (SD))	250.14 (201.77)	169.22 (60.23)	0.036
NO+44+ (mean (SD))	57.08 (22.43)	54.41 (23.46)	0.649
NO+45+ (mean (SD))	4396.54 (4759.79)	18161.76 (28536.71)	0.01
NO+46+ (mean (SD))	154.49 (110.03)	480.75 (699.20)	0.013
NO+47+ (mean (SD))	33.51 (32.57)	127.98 (303.08)	0.09
NO+48+ (mean (SD))	26071.31 (7581.28)	29495.02 (8825.94)	0.107
NO+49+ (mean (SD))	20.05 (11.64)	28.36 (14.95)	0.018
NO+50+ (mean (SD))	62.65 (26.03)	71.04 (28.87)	0.234
NO+51+ (mean (SD))	3.95 (5.28)	3.74 (3.85)	0.859
NO+52+ (mean (SD))	0.41 (1.11)	0.35 (0.99)	0.835
NO+53+ (mean (SD))	0.91 (2.37)	0.84 (1.72)	0.886
NO+54+ (mean (SD))	2.72 (3.97)	3.37 (5.46)	0.595
NO+55+ (mean (SD))	39.12 (25.55)	48.89 (31.24)	0.183
NO+56+ (mean (SD))	31.59 (18.48)	29.42 (17.19)	0.633
NO+57+ (mean (SD))	374.46 (377.57)	343.16 (257.79)	0.704
NO+58+ (mean (SD))	99.76 (140.68)	56.15 (40.45)	0.102
NO+59+ (mean (SD))	6274.76 (5952.17)	5622.57 (4274.84)	0.622
NO+60+ (mean (SD))	232.79 (200.87)	221.40 (154.75)	0.803
NO+61+ (mean (SD))	76.09 (73.77)	52.24 (41.22)	0.121
NO+62+ (mean (SD))	15.21 (12.01)	17.24 (19.00)	0.617
NO+63+ (mean (SD))	520.57 (723.37)	2157.41 (3193.05)	0.007
NO+64+ (mean (SD))	13.62 (22.73)	55.82 (85.51)	0.01
NO+65+ (mean (SD))	3.47 (4.84)	33.73 (78.10)	0.035
NO+66+ (mean (SD))	26.07 (18.83)	34.07 (26.49)	0.176
NO+67+ (mean (SD))	4.78 (6.18)	3.44 (4.74)	0.34
NO+68+ (mean (SD))	611.81 (306.88)	483.56 (210.56)	0.06
NO+69+ (mean (SD))	50.36 (23.53)	43.04 (23.33)	0.223
NO+70+ (mean (SD))	15.25 (14.73)	13.89 (11.48)	0.686
NO+71+ (mean (SD))	64.86 (41.99)	51.37 (21.98)	0.118
NO+72+ (mean (SD))	10.71 (9.49)	13.89 (11.01)	0.228
NO+73+ (mean (SD))	48.68 (17.19)	50.89 (24.13)	0.68
NO+74+ (mean (SD))	11.13 (9.90)	12.73 (12.12)	0.572
NO+75+ (mean (SD))	33.43 (16.65)	29.15 (15.58)	0.3
NO+76+ (mean (SD))	47.28 (49.04)	159.39 (231.95)	0.011
NO+77+ (mean (SD))	288.31 (292.59)	299.31 (292.69)	0.883
NO+78+ (mean (SD))	14.06 (13.04)	15.74 (13.79)	0.624
NO+79+ (mean (SD))	5.89 (7.99)	6.97 (13.64)	0.706
NO+80+ (mean (SD))	0.58 (2.33)	1.08 (1.96)	0.364
NO+81+ (mean (SD))	3.73 (5.58)	7.62 (9.69)	0.057
NO+82+ (mean (SD))	4.60 (6.54)	6.18 (7.01)	0.364
NO+83+ (mean (SD))	12.11 (8.90)	8.22 (8.41)	0.082
NO+84+ (mean (SD))	6.21 (7.95)	7.88 (9.66)	0.461
NO+85+ (mean (SD))	51.22 (43.58)	39.52 (23.36)	0.193
NO+86+ (mean (SD))	16.78 (11.97)	14.19 (9.04)	0.34
NO+87+ (mean (SD))	29.66 (15.39)	46.86 (22.79)	0.001
NO+88+ (mean (SD))	6796.86 (12430.38)	2967.93 (3864.08)	0.107
NO+89+ (mean (SD))	270.54 (439.68)	128.71 (123.39)	0.089
NO+90+ (mean (SD))	113.57 (48.94)	107.83 (56.55)	0.671
NO+91+ (mean (SD))	23.23 (17.02)	62.78 (148.79)	0.147
NO+92+ (mean (SD))	18.34 (12.31)	17.74 (12.77)	0.853
NO+93+ (mean (SD))	77.68 (39.49)	68.95 (39.38)	0.387
NO+94+ (mean (SD))	18.80 (12.85)	20.59 (16.94)	0.641
NO+95+ (mean (SD))	12.39 (8.61)	13.57 (9.09)	0.603
NO+96+ (mean (SD))	3.70 (4.13)	8.49 (11.35)	0.031
NO+97+ (mean (SD))	8.45 (8.25)	6.60 (6.66)	0.334
NO+98+ (mean (SD))	18.40 (11.50)	13.30 (10.82)	0.077
NO+99+ (mean (SD))	60.88 (34.85)	54.64 (32.14)	0.467
NO+100+ (mean (SD))	19.92 (13.89)	27.65 (17.89)	0.062
NO+101+ (mean (SD))	17.14 (10.09)	18.93 (14.08)	0.567
NO+102+ (mean (SD))	36.22 (19.06)	29.62 (15.47)	0.14
NO+103+ (mean (SD))	35.10 (15.20)	33.75 (17.00)	0.744
NO+104+ (mean (SD))	42.28 (19.03)	41.28 (16.69)	0.825
NO+105+ (mean (SD))	22.13 (26.93)	22.36 (21.34)	0.971
NO+106+ (mean (SD))	54.15 (45.32)	45.23 (38.56)	0.407
NO+107+ (mean (SD))	5.81 (6.17)	5.80 (6.70)	0.997
NO+108+ (mean (SD))	6.35 (7.38)	6.69 (7.20)	0.857
NO+109+ (mean (SD))	4.75 (6.06)	6.11 (6.52)	0.398
NO+110+ (mean (SD))	20.86 (12.99)	15.03 (10.00)	0.052
NO+111+ (mean (SD))	46.78 (25.78)	53.66 (28.77)	0.325
NO+112+ (mean (SD))	70.51 (42.26)	64.74 (28.79)	0.532
NO+113+ (mean (SD))	102.16 (251.99)	41.78 (29.18)	0.19
NO+114+ (mean (SD))	37.98 (24.25)	35.32 (17.67)	0.623
NO+115+ (mean (SD))	19.04 (15.61)	20.29 (11.55)	0.722
NO+116+ (mean (SD))	43.95 (21.31)	33.03 (17.21)	0.03
NO+117+ (mean (SD))	27.15 (18.09)	26.92 (15.69)	0.958
NO+118+ (mean (SD))	689.21 (1573.96)	287.46 (594.25)	0.189
NO+119+ (mean (SD))	47.56 (76.61)	28.37 (23.88)	0.188
NO+120+ (mean (SD))	37.50 (29.74)	38.41 (23.62)	0.895
NO+121+ (mean (SD))	6.37 (6.57)	8.22 (6.89)	0.284
NO+122+ (mean (SD))	10.25 (9.18)	8.49 (9.06)	0.451
NO+123+ (mean (SD))	3.36 (5.04)	3.25 (4.34)	0.926
NO+124+ (mean (SD))	11.31 (9.45)	12.50 (8.40)	0.602
NO+125+ (mean (SD))	36.86 (35.55)	39.14 (35.06)	0.8
NO+126+ (mean (SD))	24.14 (14.35)	21.88 (15.28)	0.551
NO+127+ (mean (SD))	58.54 (63.68)	47.08 (30.45)	0.37
NO+128+ (mean (SD))	29.67 (20.66)	18.77 (12.48)	0.015
NO+129+ (mean (SD))	50.81 (39.82)	43.56 (30.18)	0.422
NO+130+ (mean (SD))	40.91 (17.46)	40.39 (17.80)	0.908
NO+131+ (mean (SD))	9.42 (10.09)	10.11 (9.14)	0.779
NO+132+ (mean (SD))	28.53 (21.12)	24.64 (16.13)	0.419
NO+133+ (mean (SD))	5.28 (6.45)	3.47 (4.14)	0.193
NO+134+ (mean (SD))	3.74 (4.81)	3.28 (4.72)	0.705
NO+135+ (mean (SD))	1.60 (2.74)	1.17 (2.88)	0.544
NO+136+ (mean (SD))	21.20 (38.64)	15.01 (20.40)	0.433
NO+137+ (mean (SD))	3.64 (4.96)	6.38 (7.89)	0.106
NO+138+ (mean (SD))	4.35 (4.82)	4.01 (4.76)	0.783
NO+139+ (mean (SD))	10.37 (9.12)	7.94 (6.47)	0.231
NO+140+ (mean (SD))	8.81 (8.47)	6.87 (7.29)	0.338
NO+141+ (mean (SD))	37.23 (66.79)	24.97 (14.14)	0.321
NO+142+ (mean (SD))	12.80 (8.52)	14.28 (7.68)	0.475
NO+143+ (mean (SD))	11.49 (13.91)	10.83 (11.83)	0.84
NO+144+ (mean (SD))	27.17 (16.66)	24.79 (14.32)	0.55
NO+145+ (mean (SD))	4.60 (6.14)	3.59 (4.77)	0.473
NO+146+ (mean (SD))	8.02 (7.50)	5.65 (6.74)	0.196
NO+147+ (mean (SD))	13.95 (14.52)	11.65 (10.04)	0.472
NO+148+ (mean (SD))	2.79 (5.10)	4.30 (5.93)	0.286
NO+149+ (mean (SD))	4.81 (8.80)	4.35 (6.27)	0.813
NO+150+ (mean (SD))	14.13 (13.05)	10.26 (10.67)	0.206
NO+151+ (mean (SD))	1.56 (2.72)	2.57 (3.90)	0.24
NO+152+ (mean (SD))	3.03 (5.43)	2.39 (4.63)	0.62
NO+153+ (mean (SD))	2.87 (4.75)	2.33 (3.92)	0.626
NO+154+ (mean (SD))	7.21 (10.49)	4.58 (5.77)	0.227
NO+155+ (mean (SD))	26.89 (24.13)	36.44 (28.95)	0.164
NO+156+ (mean (SD))	8.26 (8.37)	10.01 (7.23)	0.384
NO+157+ (mean (SD))	3.68 (4.96)	4.19 (4.92)	0.683
NO+158+ (mean (SD))	17.79 (13.33)	15.00 (11.01)	0.373
NO+159+ (mean (SD))	2.23 (4.28)	1.82 (3.17)	0.671
NO+160+ (mean (SD))	5.35 (6.91)	6.80 (7.40)	0.426
NO+161+ (mean (SD))	4.53 (5.73)	1.90 (2.88)	0.026
NO+162+ (mean (SD))	6.94 (7.85)	5.38 (6.52)	0.398
NO+163+ (mean (SD))	2.79 (4.59)	1.57 (3.70)	0.256
NO+164+ (mean (SD))	3.67 (4.67)	4.54 (5.39)	0.499
NO+165+ (mean (SD))	19.30 (48.15)	9.45 (11.10)	0.272
NO+166+ (mean (SD))	6.91 (9.90)	3.74 (5.57)	0.126
NO+167+ (mean (SD))	21.28 (51.58)	14.37 (17.89)	0.484
NO+168+ (mean (SD))	9.80 (12.88)	8.69 (7.58)	0.683
NO+169+ (mean (SD))	31.33 (36.58)	22.62 (24.64)	0.276
NO+170+ (mean (SD))	7.00 (7.11)	5.26 (5.27)	0.278
NO+171+ (mean (SD))	5.44 (7.65)	3.85 (4.47)	0.323
NO+172+ (mean (SD))	12.71 (7.98)	16.46 (11.94)	0.151
NO+173+ (mean (SD))	2.97 (5.61)	2.98 (5.17)	0.994
NO+174+ (mean (SD))	8.17 (7.28)	4.62 (4.62)	0.026
NO+175+ (mean (SD))	3.28 (5.36)	2.80 (3.55)	0.676
NO+176+ (mean (SD))	2.62 (3.56)	4.58 (5.42)	0.097
NO+177+ (mean (SD))	2.35 (5.46)	0.29 (0.79)	0.042
NO+178+ (mean (SD))	1.27 (2.46)	2.56 (4.48)	0.167
NO+179+ (mean (SD))	0.41 (1.37)	0.88 (2.00)	0.28
NO+180+ (mean (SD))	3.76 (8.18)	2.53 (3.28)	0.441
NO+181+ (mean (SD))	0.93 (2.75)	1.69 (4.05)	0.387
NO+182+ (mean (SD))	3.27 (3.87)	3.69 (4.57)	0.696
NO+183+ (mean (SD))	4.79 (7.76)	6.01 (8.50)	0.559
NO+184+ (mean (SD))	8.82 (12.60)	7.70 (8.93)	0.689
NO+185+ (mean (SD))	3.86 (5.74)	2.01 (3.26)	0.123
NO+186+ (mean (SD))	9.09 (6.27)	10.83 (9.99)	0.414
NO+187+ (mean (SD))	3.39 (6.35)	1.23 (2.72)	0.087
NO+188+ (mean (SD))	5.44 (6.54)	4.73 (5.66)	0.651
NO+189+ (mean (SD))	4.50 (5.18)	4.12 (4.95)	0.767
NO+190+ (mean (SD))	17.83 (17.49)	13.15 (12.05)	0.224
NO+191+ (mean (SD))	4.77 (5.37)	2.73 (4.66)	0.115
NO+192+ (mean (SD))	4.09 (6.08)	7.08 (7.07)	0.079
NO+193+ (mean (SD))	0.59 (1.52)	2.12 (3.13)	0.017
NO+194+ (mean (SD))	2.28 (3.73)	2.46 (4.70)	0.867
NO+195+ (mean (SD))	2.63 (4.50)	2.67 (5.22)	0.978
NO+196+ (mean (SD))	5.03 (7.48)	4.63 (6.01)	0.815
NO+197+ (mean (SD))	20.01 (13.25)	16.90 (14.04)	0.374
NO+198+ (mean (SD))	7.53 (9.66)	5.38 (4.50)	0.266
NO+199+ (mean (SD))	2.06 (3.16)	2.73 (4.67)	0.514
NO+200+ (mean (SD))	7.51 (10.11)	7.11 (7.58)	0.861
O2+14+ (mean (SD))	0.30 (0.35)	0.32 (0.28)	0.775
O2+15+ (mean (SD))	3.03 (6.28)	3.82 (4.55)	0.573
O2+16+ (mean (SD))	1.96 (3.33)	3.67 (6.22)	0.182
O2+17+ (mean (SD))	1087.02 (671.27)	981.22 (252.48)	0.415
O2+18+ (mean (SD))	209.85 (57.43)	230.45 (77.42)	0.239
O2+19+ (mean (SD))	21561.29 (4777.57)	22781.11 (6123.40)	0.385
O2+20+ (mean (SD))	19.38 (14.58)	21.66 (14.38)	0.538
O2+21+ (mean (SD))	44.57 (19.35)	47.68 (20.51)	0.541
O2+22+ (mean (SD))	0.20 (0.54)	0.91 (2.52)	0.133
O2+23+ (mean (SD))	24.63 (16.44)	18.04 (10.36)	0.064
O2+24+ (mean (SD))	0.58 (2.32)	0.11 (0.42)	0.275
O2+25+ (mean (SD))	0.26 (0.73)	0.16 (0.51)	0.558
O2+26+ (mean (SD))	7.39 (6.99)	5.50 (4.61)	0.212
O2+27+ (mean (SD))	0.43 (1.11)	0.67 (1.43)	0.458
O2+28+ (mean (SD))	120.23 (42.88)	126.56 (41.81)	0.558
O2+29+ (mean (SD))	124.89 (57.82)	94.56 (40.95)	0.02
O2+30+ (mean (SD))	1664.03 (147.14)	1647.86 (149.01)	0.669
O2+31+ (mean (SD))	3424.53 (2987.04)	11772.62 (16888.40)	0.009
O2+32+ (mean (SD))	1000000.00 (0.00)	1000000.00 (0.00)	NaN
O2+33+ (mean (SD))	6657.99 (338.30)	6706.52 (384.68)	0.6
O2+34+ (mean (SD))	35784.19 (1499.63)	35601.77 (1880.28)	0.674
O2+35+ (mean (SD))	40.01 (18.37)	48.04 (17.09)	0.08
O2+36+ (mean (SD))	2590.44 (323.63)	2428.01 (333.17)	0.056
O2+37+ (mean (SD))	106517.86 (26586.03)	121459.86 (30043.60)	0.042
O2+38+ (mean (SD))	183.74 (44.57)	204.70 (58.85)	0.119
O2+39+ (mean (SD))	501.28 (147.84)	570.78 (155.58)	0.076
O2+40+ (mean (SD))	15.10 (9.46)	11.60 (9.64)	0.154
O2+41+ (mean (SD))	28.79 (15.61)	26.72 (12.18)	0.563
O2+42+ (mean (SD))	422.96 (470.96)	289.08 (160.24)	0.139
O2+43+ (mean (SD))	12830.68 (21503.48)	5970.56 (6628.73)	0.095
O2+44+ (mean (SD))	645.24 (536.94)	482.24 (220.10)	0.123
O2+45+ (mean (SD))	9450.45 (6184.74)	21727.94 (26835.66)	0.016
O2+46+ (mean (SD))	348.44 (184.68)	794.11 (978.88)	0.016
O2+47+ (mean (SD))	179.89 (94.58)	490.98 (798.86)	0.035
O2+48+ (mean (SD))	20.32 (20.86)	24.78 (20.60)	0.4
O2+49+ (mean (SD))	992.84 (2644.65)	2460.02 (3808.31)	0.083
O2+50+ (mean (SD))	4611.78 (664.64)	4301.58 (634.63)	0.065
O2+51+ (mean (SD))	58.93 (81.44)	49.13 (73.01)	0.62
O2+52+ (mean (SD))	34.70 (19.27)	28.29 (16.60)	0.166
O2+53+ (mean (SD))	39.65 (23.39)	31.35 (16.84)	0.114
O2+54+ (mean (SD))	9.62 (7.21)	7.57 (6.95)	0.259
O2+55+ (mean (SD))	6952.66 (4051.55)	9325.06 (5073.68)	0.046
O2+56+ (mean (SD))	232.99 (161.65)	195.55 (52.26)	0.225
O2+57+ (mean (SD))	265.98 (182.12)	238.66 (127.16)	0.496
O2+58+ (mean (SD))	7057.61 (12288.71)	3074.21 (3906.95)	0.091
O2+59+ (mean (SD))	787.18 (931.12)	519.83 (354.18)	0.14
O2+60+ (mean (SD))	106.69 (81.10)	120.16 (61.53)	0.464
O2+61+ (mean (SD))	498.25 (883.04)	233.65 (302.08)	0.12
O2+62+ (mean (SD))	39.67 (32.52)	32.96 (21.75)	0.344
O2+63+ (mean (SD))	1023.43 (799.42)	2605.03 (3074.00)	0.007
O2+64+ (mean (SD))	41.19 (31.15)	98.51 (110.49)	0.007
O2+65+ (mean (SD))	410.03 (270.73)	789.10 (826.34)	0.018
O2+66+ (mean (SD))	15.75 (13.67)	22.72 (27.36)	0.209
O2+67+ (mean (SD))	279.70 (168.87)	226.53 (120.20)	0.158
O2+68+ (mean (SD))	328.60 (163.08)	252.50 (103.75)	0.032
O2+69+ (mean (SD))	89.83 (82.76)	57.91 (58.75)	0.085
O2+70+ (mean (SD))	141.38 (284.46)	67.27 (50.35)	0.158
O2+71+ (mean (SD))	78.04 (158.95)	51.69 (18.75)	0.363
O2+72+ (mean (SD))	43.57 (21.30)	38.53 (14.72)	0.283
O2+73+ (mean (SD))	71.10 (46.67)	93.51 (53.20)	0.083
O2+74+ (mean (SD))	21.30 (14.62)	20.97 (13.02)	0.927
O2+75+ (mean (SD))	15.78 (12.59)	12.55 (9.74)	0.264
O2+76+ (mean (SD))	8.46 (9.72)	8.38 (10.27)	0.973
O2+77+ (mean (SD))	55.04 (73.69)	36.00 (27.19)	0.182
O2+78+ (mean (SD))	14.82 (11.71)	12.77 (9.66)	0.455
O2+79+ (mean (SD))	64.94 (82.82)	46.03 (38.79)	0.254
O2+80+ (mean (SD))	7.80 (6.65)	7.10 (8.13)	0.71
O2+81+ (mean (SD))	15.61 (17.77)	20.62 (18.53)	0.281
O2+82+ (mean (SD))	57.96 (32.31)	51.05 (25.55)	0.354
O2+83+ (mean (SD))	39.25 (30.87)	36.48 (28.13)	0.713
O2+84+ (mean (SD))	55.03 (51.20)	47.54 (23.23)	0.461
O2+85+ (mean (SD))	75.67 (85.23)	50.24 (21.20)	0.112
O2+86+ (mean (SD))	20.09 (16.74)	20.72 (12.35)	0.868
O2+87+ (mean (SD))	41.94 (70.09)	32.70 (65.87)	0.595
O2+88+ (mean (SD))	96.83 (219.94)	36.81 (64.37)	0.15
O2+89+ (mean (SD))	22.55 (31.76)	18.29 (27.44)	0.575
O2+90+ (mean (SD))	20.30 (26.03)	12.57 (13.45)	0.147
O2+91+ (mean (SD))	14.69 (10.18)	52.93 (118.12)	0.078
O2+92+ (mean (SD))	17.81 (10.97)	20.02 (17.76)	0.557
O2+93+ (mean (SD))	77.05 (44.73)	68.67 (35.19)	0.416
O2+94+ (mean (SD))	23.60 (14.77)	17.18 (15.64)	0.101
O2+95+ (mean (SD))	28.32 (14.01)	31.33 (15.20)	0.422
O2+96+ (mean (SD))	24.36 (11.72)	25.71 (16.83)	0.715
O2+97+ (mean (SD))	41.29 (19.62)	35.46 (17.09)	0.217
O2+98+ (mean (SD))	48.72 (21.85)	42.60 (21.99)	0.276
O2+99+ (mean (SD))	233.65 (577.99)	131.83 (468.74)	0.449
O2+100+ (mean (SD))	23.90 (23.79)	19.88 (17.20)	0.449
O2+101+ (mean (SD))	15.17 (10.35)	20.26 (28.46)	0.353
O2+102+ (mean (SD))	6.83 (7.30)	4.64 (5.27)	0.179
O2+103+ (mean (SD))	16.61 (10.79)	18.98 (14.43)	0.468
O2+104+ (mean (SD))	3.24 (5.29)	2.37 (5.14)	0.515
O2+105+ (mean (SD))	33.34 (31.44)	26.34 (16.40)	0.276
O2+106+ (mean (SD))	47.13 (33.86)	39.25 (27.22)	0.317
O2+107+ (mean (SD))	9.69 (9.22)	6.74 (8.17)	0.188
O2+108+ (mean (SD))	8.75 (7.27)	10.74 (8.80)	0.337
O2+109+ (mean (SD))	10.06 (13.97)	6.38 (6.48)	0.189
O2+110+ (mean (SD))	18.76 (9.75)	16.15 (13.51)	0.387
O2+111+ (mean (SD))	54.44 (28.87)	49.97 (28.99)	0.546
O2+112+ (mean (SD))	103.59 (42.52)	87.76 (39.15)	0.132
O2+113+ (mean (SD))	48.77 (24.81)	37.13 (18.36)	0.04
O2+114+ (mean (SD))	24.19 (16.12)	23.02 (14.99)	0.769
O2+115+ (mean (SD))	1166.24 (3207.78)	739.24 (3714.27)	0.63
O2+116+ (mean (SD))	27.11 (63.71)	17.94 (72.78)	0.6
O2+117+ (mean (SD))	411.95 (1147.20)	241.13 (1188.32)	0.567
O2+118+ (mean (SD))	31.02 (25.68)	32.30 (21.87)	0.834
O2+119+ (mean (SD))	99.11 (58.60)	102.06 (48.75)	0.83
O2+120+ (mean (SD))	35.75 (23.18)	29.03 (14.80)	0.179
O2+121+ (mean (SD))	14.20 (9.24)	13.09 (9.41)	0.641
O2+122+ (mean (SD))	3.97 (4.64)	7.27 (6.66)	0.028
O2+123+ (mean (SD))	8.30 (7.49)	7.20 (9.12)	0.606
O2+124+ (mean (SD))	11.35 (9.92)	9.06 (7.84)	0.318
O2+125+ (mean (SD))	10.59 (10.34)	9.10 (7.94)	0.528
O2+126+ (mean (SD))	20.25 (12.55)	19.94 (16.03)	0.932
O2+127+ (mean (SD))	13.44 (13.62)	12.07 (10.55)	0.659
O2+128+ (mean (SD))	11.60 (7.69)	13.71 (11.56)	0.4
O2+129+ (mean (SD))	33.19 (132.59)	43.46 (111.52)	0.743
O2+130+ (mean (SD))	3.55 (5.67)	4.31 (5.52)	0.593
O2+131+ (mean (SD))	177.59 (814.48)	288.25 (789.78)	0.589
O2+132+ (mean (SD))	14.23 (38.69)	14.63 (21.91)	0.96
O2+133+ (mean (SD))	9.12 (10.68)	11.25 (9.19)	0.404
O2+134+ (mean (SD))	4.53 (4.71)	4.89 (6.35)	0.798
O2+135+ (mean (SD))	1.77 (4.11)	3.62 (4.71)	0.104
O2+136+ (mean (SD))	4.00 (6.00)	2.89 (5.13)	0.436
O2+137+ (mean (SD))	1.89 (2.70)	3.14 (4.25)	0.173
O2+138+ (mean (SD))	13.65 (13.01)	16.44 (18.67)	0.499
O2+139+ (mean (SD))	8.11 (7.74)	7.92 (6.63)	0.918
O2+140+ (mean (SD))	7.21 (9.89)	8.10 (8.57)	0.706
O2+141+ (mean (SD))	7.78 (9.39)	5.85 (5.35)	0.326
O2+142+ (mean (SD))	3.67 (6.00)	4.03 (5.92)	0.811
O2+143+ (mean (SD))	1.43 (2.63)	1.61 (2.42)	0.772
O2+144+ (mean (SD))	0.70 (1.73)	1.22 (2.76)	0.382
O2+145+ (mean (SD))	0.66 (1.69)	1.90 (3.84)	0.104
O2+146+ (mean (SD))	2.33 (2.92)	1.86 (2.84)	0.524
O2+147+ (mean (SD))	6.10 (5.99)	3.44 (4.88)	0.061
O2+148+ (mean (SD))	1.91 (3.59)	2.14 (3.45)	0.797
O2+149+ (mean (SD))	217.65 (615.28)	105.71 (512.33)	0.439
O2+150+ (mean (SD))	9.32 (22.39)	7.45 (23.53)	0.75
O2+151+ (mean (SD))	3.73 (6.35)	1.77 (2.74)	0.119
O2+152+ (mean (SD))	3.43 (4.40)	2.36 (3.79)	0.311
O2+153+ (mean (SD))	2.52 (3.63)	2.52 (3.99)	0.997
O2+154+ (mean (SD))	5.03 (7.87)	3.92 (5.27)	0.515
O2+155+ (mean (SD))	8.31 (8.79)	5.62 (6.55)	0.177
O2+156+ (mean (SD))	2.32 (6.34)	2.26 (3.95)	0.962
O2+157+ (mean (SD))	2.07 (4.91)	1.05 (2.77)	0.321
O2+158+ (mean (SD))	1.27 (2.73)	0.27 (0.87)	0.058
O2+159+ (mean (SD))	0.86 (2.39)	0.46 (1.07)	0.406
O2+160+ (mean (SD))	0.95 (2.50)	1.35 (2.58)	0.54
O2+161+ (mean (SD))	3.38 (4.23)	5.10 (5.62)	0.18
O2+162+ (mean (SD))	1.75 (3.20)	1.43 (2.07)	0.638
O2+163+ (mean (SD))	1.79 (3.54)	2.01 (5.93)	0.858
O2+164+ (mean (SD))	1.10 (2.47)	1.61 (2.26)	0.406
O2+165+ (mean (SD))	20.00 (35.88)	12.10 (19.42)	0.285
O2+166+ (mean (SD))	2.27 (3.77)	3.79 (4.92)	0.177
O2+167+ (mean (SD))	24.26 (49.88)	11.35 (15.95)	0.175
O2+168+ (mean (SD))	9.99 (14.71)	6.85 (8.01)	0.302
O2+169+ (mean (SD))	6.48 (6.22)	7.78 (7.52)	0.463
O2+170+ (mean (SD))	3.87 (5.92)	6.68 (5.34)	0.054
O2+171+ (mean (SD))	1.77 (2.92)	1.28 (1.99)	0.445
O2+172+ (mean (SD))	1.92 (3.33)	1.11 (2.68)	0.294
O2+173+ (mean (SD))	1.34 (3.07)	1.23 (2.47)	0.87
O2+174+ (mean (SD))	1.89 (2.56)	2.44 (4.09)	0.528
O2+175+ (mean (SD))	35.76 (22.49)	31.37 (13.98)	0.359
O2+176+ (mean (SD))	9.62 (9.15)	7.57 (7.86)	0.347
O2+177+ (mean (SD))	1.30 (3.06)	2.83 (3.80)	0.086
O2+178+ (mean (SD))	1.21 (2.42)	1.36 (3.66)	0.857
O2+179+ (mean (SD))	1.88 (2.86)	2.95 (4.91)	0.298
O2+180+ (mean (SD))	2.84 (4.11)	2.74 (3.33)	0.917
O2+181+ (mean (SD))	4.72 (13.78)	3.33 (5.90)	0.606
O2+182+ (mean (SD))	5.74 (5.84)	5.18 (6.73)	0.731
O2+183+ (mean (SD))	3.47 (5.27)	3.56 (4.95)	0.946
O2+184+ (mean (SD))	1.77 (2.66)	1.21 (2.43)	0.388
O2+185+ (mean (SD))	0.64 (1.57)	1.03 (3.09)	0.526
O2+186+ (mean (SD))	1.16 (2.05)	1.30 (2.92)	0.825
O2+187+ (mean (SD))	1.38 (3.39)	1.98 (2.88)	0.46
O2+188+ (mean (SD))	2.06 (2.83)	1.46 (2.47)	0.377
O2+189+ (mean (SD))	33.59 (26.83)	44.98 (21.17)	0.068
O2+190+ (mean (SD))	7.97 (7.87)	8.00 (8.78)	0.991
O2+191+ (mean (SD))	3.50 (4.76)	3.65 (5.45)	0.911
O2+192+ (mean (SD))	1.55 (2.98)	1.52 (2.67)	0.966
O2+193+ (mean (SD))	2.33 (3.37)	3.54 (4.38)	0.229
O2+194+ (mean (SD))	1.90 (3.66)	1.86 (3.20)	0.969
O2+195+ (mean (SD))	2.67 (3.58)	2.63 (4.08)	0.964
O2+196+ (mean (SD))	4.11 (4.67)	3.49 (4.90)	0.609
O2+197+ (mean (SD))	13.32 (40.17)	21.81 (54.04)	0.485
O2+198+ (mean (SD))	7.30 (7.02)	6.32 (7.19)	0.588
O2+199+ (mean (SD))	209.23 (943.99)	448.72 (1246.86)	0.397
O2+200+ (mean (SD))	11.23 (45.71)	22.86 (60.70)	0.398
