# Supplementary material for: Diagnosis of Clostridioides difficile infection by analysis of volatile organic compounds in breath, plasma, and stool: A cross-sectional proof-of-concept study
Source: PLoS One. 2021 Aug 18;16(8):e0256259. doi: 10.1371/journal.pone.0256259 (PMC8372889; doi:10.1371/journal.pone.0256259)
Supplement: S2 Table — (CSV) [file pone.0256259.s005.csv]

Product ions	Cases	Controls	P-value
	(n=31)	(n=31)
H3O+14+ (mean (SD))	0.25 (0.15)	0.30 (0.23)	0.292
H3O+15+ (mean (SD))	2.05 (2.94)	1.45 (4.03)	0.51
H3O+16+ (mean (SD))	0.41 (1.34)	0.96 (2.19)	0.236
H3O+17+ (mean (SD))	226.21 (746.04)	246.82 (710.33)	0.912
H3O+18+ (mean (SD))	95884.73 (268861.87)	93426.22 (234664.49)	0.97
H3O+19+ (mean (SD))	527656.83 (26455.29)	529803.23 (37069.88)	0.794
H3O+20+ (mean (SD))	2091.15 (247.43)	2067.27 (287.99)	0.727
H3O+21+ (mean (SD))	5405.17 (683.61)	5418.58 (653.02)	0.937
H3O+22+ (mean (SD))	3.75 (3.74)	3.82 (4.08)	0.944
H3O+23+ (mean (SD))	6.49 (5.52)	8.03 (5.42)	0.275
H3O+24+ (mean (SD))	0.59 (1.24)	1.19 (1.99)	0.16
H3O+25+ (mean (SD))	0.78 (2.13)	0.58 (0.91)	0.636
H3O+26+ (mean (SD))	1.09 (1.96)	0.62 (1.53)	0.299
H3O+27+ (mean (SD))	5.52 (6.30)	7.03 (12.09)	0.539
H3O+28+ (mean (SD))	33.84 (28.86)	28.24 (16.90)	0.355
H3O+29+ (mean (SD))	1666.11 (1848.54)	2406.88 (5380.05)	0.471
H3O+30+ (mean (SD))	213.01 (83.65)	235.60 (138.87)	0.441
H3O+31+ (mean (SD))	494.85 (184.70)	539.35 (405.90)	0.581
H3O+32+ (mean (SD))	9092.76 (623.53)	9051.83 (553.56)	0.786
H3O+33+ (mean (SD))	10496.66 (11366.86)	5738.16 (7465.75)	0.056
H3O+34+ (mean (SD))	174.80 (141.73)	113.77 (96.80)	0.052
H3O+35+ (mean (SD))	9095.16 (30701.00)	12554.92 (35953.54)	0.685
H3O+36+ (mean (SD))	4659.45 (14161.73)	3801.42 (9693.47)	0.782
H3O+37+ (mean (SD))	392134.77 (13481.31)	390706.96 (18961.67)	0.734
H3O+38+ (mean (SD))	1138.14 (122.56)	1148.04 (189.19)	0.808
H3O+39+ (mean (SD))	3296.45 (328.23)	3329.14 (526.85)	0.77
H3O+40+ (mean (SD))	4.24 (4.64)	3.64 (3.77)	0.58
H3O+41+ (mean (SD))	50.57 (45.50)	66.06 (69.54)	0.304
H3O+42+ (mean (SD))	76.68 (38.52)	96.13 (124.56)	0.409
H3O+43+ (mean (SD))	16760.66 (20131.79)	21415.58 (32549.55)	0.501
H3O+44+ (mean (SD))	669.72 (801.14)	893.47 (1348.99)	0.43
H3O+45+ (mean (SD))	49327.20 (61530.23)	57503.65 (111852.69)	0.723
H3O+46+ (mean (SD))	1560.65 (1992.35)	2003.47 (4085.70)	0.59
H3O+47+ (mean (SD))	79867.66 (102500.84)	103242.24 (196978.55)	0.56
H3O+48+ (mean (SD))	2685.03 (4235.09)	4186.58 (11145.52)	0.486
H3O+49+ (mean (SD))	4821.49 (10680.45)	1978.91 (6187.25)	0.205
H3O+50+ (mean (SD))	113.95 (203.51)	65.75 (169.11)	0.315
H3O+51+ (mean (SD))	4853.64 (5801.34)	2364.09 (3245.15)	0.041
H3O+52+ (mean (SD))	71.08 (92.19)	38.80 (60.65)	0.109
H3O+53+ (mean (SD))	25.12 (25.99)	15.43 (17.51)	0.09
H3O+54+ (mean (SD))	35.67 (47.42)	29.78 (36.20)	0.585
H3O+55+ (mean (SD))	80208.40 (13276.66)	79489.82 (19040.51)	0.864
H3O+56+ (mean (SD))	213.71 (51.78)	210.74 (77.87)	0.861
H3O+57+ (mean (SD))	4122.86 (4887.28)	3486.82 (3901.68)	0.573
H3O+58+ (mean (SD))	571.29 (1464.96)	310.25 (404.22)	0.343
H3O+59+ (mean (SD))	22648.83 (25361.43)	13298.96 (11000.34)	0.065
H3O+60+ (mean (SD))	4480.56 (15917.82)	1946.49 (3654.27)	0.391
H3O+61+ (mean (SD))	2575.39 (2306.09)	2833.51 (3432.77)	0.729
H3O+62+ (mean (SD))	403.80 (700.03)	337.61 (934.24)	0.753
H3O+63+ (mean (SD))	15392.09 (18938.35)	17806.67 (34941.71)	0.736
H3O+64+ (mean (SD))	1102.72 (1754.13)	1598.29 (4822.27)	0.593
H3O+65+ (mean (SD))	61432.56 (78220.32)	76034.76 (141571.17)	0.617
H3O+66+ (mean (SD))	1849.43 (2691.29)	2591.63 (5982.97)	0.531
H3O+67+ (mean (SD))	347.41 (468.66)	472.14 (1095.03)	0.562
H3O+68+ (mean (SD))	14.76 (14.35)	18.59 (46.05)	0.66
H3O+69+ (mean (SD))	470.23 (436.26)	272.08 (210.66)	0.026
H3O+70+ (mean (SD))	46.46 (62.39)	32.44 (23.84)	0.247
H3O+71+ (mean (SD))	974.00 (1495.82)	852.17 (1559.47)	0.755
H3O+72+ (mean (SD))	77.57 (83.02)	56.10 (77.35)	0.296
H3O+73+ (mean (SD))	2610.58 (3879.79)	2497.31 (5270.51)	0.924
H3O+74+ (mean (SD))	117.06 (166.26)	105.41 (206.65)	0.808
H3O+75+ (mean (SD))	258.90 (171.13)	468.27 (1307.81)	0.38
H3O+76+ (mean (SD))	658.30 (2932.91)	129.11 (277.22)	0.321
H3O+77+ (mean (SD))	3236.38 (3743.68)	2062.66 (1782.68)	0.12
H3O+78+ (mean (SD))	166.88 (200.15)	131.74 (163.80)	0.452
H3O+79+ (mean (SD))	1916.62 (2073.54)	2166.72 (3166.37)	0.714
H3O+80+ (mean (SD))	89.23 (109.14)	97.88 (113.85)	0.761
H3O+81+ (mean (SD))	209.43 (398.18)	161.74 (230.31)	0.566
H3O+82+ (mean (SD))	11.18 (31.42)	9.21 (19.96)	0.769
H3O+83+ (mean (SD))	3254.83 (4420.02)	4168.58 (8615.99)	0.601
H3O+84+ (mean (SD))	93.27 (105.76)	119.78 (246.87)	0.585
H3O+85+ (mean (SD))	290.48 (112.44)	277.76 (142.53)	0.698
H3O+86+ (mean (SD))	25.80 (15.83)	25.20 (20.63)	0.899
H3O+87+ (mean (SD))	559.38 (533.17)	492.89 (413.95)	0.585
H3O+88+ (mean (SD))	59.78 (54.42)	51.00 (35.18)	0.454
H3O+89+ (mean (SD))	973.23 (1789.25)	2518.77 (10033.43)	0.402
H3O+90+ (mean (SD))	135.71 (240.89)	143.44 (479.06)	0.936
H3O+91+ (mean (SD))	4272.09 (10888.10)	15560.12 (67744.83)	0.363
H3O+92+ (mean (SD))	238.36 (586.70)	960.82 (4268.45)	0.354
H3O+93+ (mean (SD))	9522.70 (25416.98)	38584.30 (172265.36)	0.356
H3O+94+ (mean (SD))	480.87 (1376.19)	3535.78 (17324.99)	0.332
H3O+95+ (mean (SD))	511.06 (935.31)	752.07 (2441.91)	0.61
H3O+96+ (mean (SD))	25.23 (48.11)	31.07 (88.05)	0.747
H3O+97+ (mean (SD))	181.67 (179.05)	199.49 (225.26)	0.731
H3O+98+ (mean (SD))	9.22 (7.74)	12.29 (12.17)	0.241
H3O+99+ (mean (SD))	189.12 (177.04)	200.74 (172.97)	0.795
H3O+100+ (mean (SD))	24.32 (20.34)	25.11 (24.20)	0.891
H3O+101+ (mean (SD))	203.38 (141.63)	149.40 (60.20)	0.056
H3O+102+ (mean (SD))	36.67 (72.30)	28.20 (34.80)	0.559
H3O+103+ (mean (SD))	299.93 (356.69)	218.60 (274.56)	0.318
H3O+104+ (mean (SD))	77.81 (203.69)	33.45 (50.21)	0.244
H3O+105+ (mean (SD))	1044.30 (1662.83)	837.67 (1521.83)	0.612
H3O+106+ (mean (SD))	84.58 (114.35)	68.65 (109.16)	0.577
H3O+107+ (mean (SD))	720.37 (1001.30)	1267.06 (2372.29)	0.242
H3O+108+ (mean (SD))	49.76 (60.81)	76.49 (134.62)	0.318
H3O+109+ (mean (SD))	66.89 (97.91)	177.84 (708.11)	0.391
H3O+110+ (mean (SD))	8.97 (17.00)	14.28 (33.79)	0.438
H3O+111+ (mean (SD))	115.21 (175.57)	459.93 (2001.42)	0.343
H3O+112+ (mean (SD))	8.78 (12.27)	25.83 (101.40)	0.356
H3O+113+ (mean (SD))	167.37 (126.27)	172.59 (78.29)	0.846
H3O+114+ (mean (SD))	24.42 (15.81)	22.35 (14.24)	0.59
H3O+115+ (mean (SD))	107.18 (39.57)	124.44 (73.07)	0.252
H3O+116+ (mean (SD))	33.28 (70.74)	18.46 (18.02)	0.263
H3O+117+ (mean (SD))	200.17 (334.42)	123.89 (167.52)	0.261
H3O+118+ (mean (SD))	41.57 (109.24)	19.84 (34.82)	0.296
H3O+119+ (mean (SD))	253.31 (354.72)	395.46 (1113.51)	0.501
H3O+120+ (mean (SD))	25.60 (29.31)	35.87 (87.24)	0.537
H3O+121+ (mean (SD))	137.24 (192.43)	475.33 (1479.59)	0.212
H3O+122+ (mean (SD))	10.92 (15.40)	36.41 (97.99)	0.158
H3O+123+ (mean (SD))	14.54 (25.00)	15.54 (17.17)	0.856
H3O+124+ (mean (SD))	10.69 (47.32)	103.74 (563.64)	0.363
H3O+125+ (mean (SD))	38.80 (30.17)	56.05 (113.75)	0.418
H3O+126+ (mean (SD))	4.64 (5.51)	5.52 (5.98)	0.546
H3O+127+ (mean (SD))	90.29 (56.24)	77.15 (63.36)	0.391
H3O+128+ (mean (SD))	12.68 (11.83)	9.00 (7.72)	0.152
H3O+129+ (mean (SD))	74.42 (36.91)	55.75 (26.75)	0.026
H3O+130+ (mean (SD))	12.10 (14.42)	13.32 (25.60)	0.818
H3O+131+ (mean (SD))	51.55 (56.79)	44.23 (53.62)	0.604
H3O+132+ (mean (SD))	15.66 (36.41)	15.98 (37.66)	0.972
H3O+133+ (mean (SD))	85.47 (131.87)	109.37 (361.98)	0.731
H3O+134+ (mean (SD))	8.86 (16.07)	13.67 (44.74)	0.576
H3O+135+ (mean (SD))	81.86 (248.38)	385.50 (1903.52)	0.382
H3O+136+ (mean (SD))	16.94 (39.00)	30.10 (136.71)	0.608
H3O+137+ (mean (SD))	225.05 (792.43)	1251.86 (6390.52)	0.378
H3O+138+ (mean (SD))	24.43 (83.85)	84.07 (393.11)	0.412
H3O+139+ (mean (SD))	112.01 (365.47)	3528.51 (19066.52)	0.323
H3O+140+ (mean (SD))	7.89 (32.60)	249.17 (1348.01)	0.323
H3O+141+ (mean (SD))	26.04 (17.17)	45.24 (114.40)	0.359
H3O+142+ (mean (SD))	2.30 (4.04)	4.40 (4.75)	0.066
H3O+143+ (mean (SD))	38.81 (22.33)	35.80 (19.94)	0.578
H3O+144+ (mean (SD))	6.34 (8.47)	6.13 (13.35)	0.942
H3O+145+ (mean (SD))	15.21 (15.30)	11.88 (12.67)	0.355
H3O+146+ (mean (SD))	7.77 (18.63)	10.76 (36.26)	0.685
H3O+147+ (mean (SD))	16.91 (17.09)	16.02 (14.91)	0.828
H3O+148+ (mean (SD))	9.05 (31.04)	9.58 (29.43)	0.945
H3O+149+ (mean (SD))	10.49 (11.94)	10.65 (11.58)	0.96
H3O+150+ (mean (SD))	1.64 (3.96)	1.46 (3.73)	0.86
H3O+151+ (mean (SD))	4.56 (9.01)	11.69 (36.96)	0.301
H3O+152+ (mean (SD))	0.74 (2.42)	1.95 (7.31)	0.388
H3O+153+ (mean (SD))	7.18 (13.02)	25.96 (75.86)	0.179
H3O+154+ (mean (SD))	2.30 (4.05)	6.44 (18.20)	0.221
H3O+155+ (mean (SD))	23.86 (19.59)	27.96 (14.66)	0.355
H3O+156+ (mean (SD))	3.45 (4.51)	4.62 (5.78)	0.378
H3O+157+ (mean (SD))	13.41 (9.99)	14.95 (8.76)	0.522
H3O+158+ (mean (SD))	2.76 (4.39)	3.74 (4.26)	0.375
H3O+159+ (mean (SD))	4.28 (4.63)	5.75 (7.68)	0.364
H3O+160+ (mean (SD))	2.56 (7.13)	5.94 (16.49)	0.299
H3O+161+ (mean (SD))	12.73 (12.30)	9.48 (11.37)	0.284
H3O+162+ (mean (SD))	3.66 (5.86)	2.48 (5.07)	0.4
H3O+163+ (mean (SD))	6.43 (7.90)	8.03 (16.32)	0.624
H3O+164+ (mean (SD))	0.68 (2.16)	0.67 (1.64)	0.992
H3O+165+ (mean (SD))	4.78 (5.78)	14.01 (46.07)	0.273
H3O+166+ (mean (SD))	1.74 (5.82)	1.57 (6.53)	0.913
H3O+167+ (mean (SD))	9.42 (7.46)	20.92 (63.60)	0.321
H3O+168+ (mean (SD))	1.02 (2.48)	1.12 (2.02)	0.856
H3O+169+ (mean (SD))	78.51 (40.27)	86.95 (43.70)	0.432
H3O+170+ (mean (SD))	14.49 (12.37)	12.94 (10.76)	0.603
H3O+171+ (mean (SD))	6.84 (7.45)	9.41 (6.83)	0.162
H3O+172+ (mean (SD))	1.35 (3.18)	2.06 (3.52)	0.412
H3O+173+ (mean (SD))	5.58 (6.98)	3.30 (5.80)	0.167
H3O+174+ (mean (SD))	1.85 (7.10)	3.40 (11.24)	0.517
H3O+175+ (mean (SD))	6.35 (6.77)	7.06 (14.32)	0.806
H3O+176+ (mean (SD))	1.62 (6.40)	1.16 (2.96)	0.716
H3O+177+ (mean (SD))	4.76 (6.71)	16.67 (67.88)	0.335
H3O+178+ (mean (SD))	0.37 (1.66)	2.82 (12.32)	0.276
H3O+179+ (mean (SD))	2.70 (3.36)	8.91 (34.57)	0.323
H3O+180+ (mean (SD))	1.86 (6.01)	0.43 (1.50)	0.205
H3O+181+ (mean (SD))	4.13 (9.10)	19.81 (94.72)	0.363
H3O+182+ (mean (SD))	1.03 (2.37)	2.46 (8.95)	0.395
H3O+183+ (mean (SD))	18.08 (11.28)	23.13 (24.37)	0.3
H3O+184+ (mean (SD))	1.97 (2.97)	2.18 (3.30)	0.796
H3O+185+ (mean (SD))	5.00 (5.59)	9.79 (9.42)	0.018
H3O+186+ (mean (SD))	5.81 (20.32)	4.52 (13.10)	0.768
H3O+187+ (mean (SD))	5.48 (7.31)	1.94 (3.21)	0.017
H3O+188+ (mean (SD))	1.91 (8.23)	1.90 (3.74)	0.998
H3O+189+ (mean (SD))	4.72 (5.55)	6.99 (16.27)	0.466
H3O+190+ (mean (SD))	1.19 (5.69)	1.57 (3.76)	0.757
H3O+191+ (mean (SD))	26.30 (31.33)	17.74 (14.71)	0.174
H3O+192+ (mean (SD))	3.79 (5.67)	2.57 (3.85)	0.325
H3O+193+ (mean (SD))	2.36 (3.13)	1.96 (4.85)	0.702
H3O+194+ (mean (SD))	0.00 (0.00)	0.67 (2.11)	0.083
H3O+195+ (mean (SD))	1.51 (2.67)	1.37 (2.72)	0.842
H3O+196+ (mean (SD))	0.35 (1.30)	0.27 (0.87)	0.777
H3O+197+ (mean (SD))	13.46 (8.64)	10.44 (9.76)	0.203
H3O+198+ (mean (SD))	2.06 (3.69)	1.44 (2.48)	0.442
H3O+199+ (mean (SD))	2.91 (6.61)	4.16 (6.10)	0.442
H3O+200+ (mean (SD))	1.40 (4.32)	0.71 (2.20)	0.433
NO+14+ (mean (SD))	0.36 (0.51)	0.24 (0.28)	0.259
NO+15+ (mean (SD))	1.67 (4.33)	0.84 (2.89)	0.376
NO+16+ (mean (SD))	0.12 (0.46)	0.68 (2.81)	0.277
NO+17+ (mean (SD))	245.45 (508.53)	305.42 (735.15)	0.71
NO+18+ (mean (SD))	4042.57 (11367.81)	4245.43 (15109.37)	0.953
NO+19+ (mean (SD))	2355.44 (556.68)	3113.08 (4246.07)	0.329
NO+20+ (mean (SD))	1.60 (5.21)	2.24 (4.53)	0.609
NO+21+ (mean (SD))	5.44 (8.53)	6.24 (12.35)	0.769
NO+22+ (mean (SD))	0.34 (1.07)	0.22 (0.86)	0.626
NO+23+ (mean (SD))	12.35 (9.84)	19.89 (14.68)	0.021
NO+24+ (mean (SD))	0.00 (0.00)	0.06 (0.33)	0.321
NO+25+ (mean (SD))	0.17 (0.68)	0.11 (0.62)	0.735
NO+26+ (mean (SD))	1.57 (4.49)	0.56 (1.59)	0.245
NO+27+ (mean (SD))	2.09 (5.60)	1.16 (4.32)	0.467
NO+28+ (mean (SD))	30.13 (23.27)	37.70 (21.48)	0.188
NO+29+ (mean (SD))	198.16 (111.13)	379.64 (1042.47)	0.339
NO+30+ (mean (SD))	1000000.00 (0.00)	1000000.00 (0.00)	NaN
NO+31+ (mean (SD))	236.02 (162.93)	248.27 (202.65)	0.794
NO+32+ (mean (SD))	7424.13 (1324.22)	7135.29 (1345.12)	0.398
NO+33+ (mean (SD))	37.18 (26.79)	37.66 (25.43)	0.943
NO+34+ (mean (SD))	36.04 (25.62)	36.03 (24.45)	0.999
NO+35+ (mean (SD))	190.49 (845.98)	264.73 (1247.54)	0.785
NO+36+ (mean (SD))	114.54 (214.15)	109.71 (330.56)	0.946
NO+37+ (mean (SD))	1252.18 (384.19)	1335.28 (481.90)	0.456
NO+38+ (mean (SD))	1.03 (3.45)	2.82 (5.70)	0.14
NO+39+ (mean (SD))	17.84 (19.97)	19.94 (19.03)	0.674
NO+40+ (mean (SD))	2.13 (3.99)	1.24 (2.70)	0.307
NO+41+ (mean (SD))	14.97 (14.59)	15.86 (15.08)	0.813
NO+42+ (mean (SD))	36.02 (29.15)	33.46 (22.61)	0.701
NO+43+ (mean (SD))	23352.69 (31870.71)	31492.61 (76374.27)	0.586
NO+44+ (mean (SD))	618.03 (756.94)	933.49 (2197.07)	0.453
NO+45+ (mean (SD))	119593.49 (154793.87)	142581.00 (248850.83)	0.664
NO+46+ (mean (SD))	3527.31 (5162.37)	4995.35 (11803.99)	0.528
NO+47+ (mean (SD))	6477.81 (12358.09)	20133.30 (81796.18)	0.362
NO+48+ (mean (SD))	54573.89 (6662.66)	54248.12 (8530.82)	0.867
NO+49+ (mean (SD))	123.37 (201.71)	117.81 (269.49)	0.927
NO+50+ (mean (SD))	128.39 (48.03)	127.51 (64.59)	0.952
NO+51+ (mean (SD))	21.26 (19.17)	15.01 (26.80)	0.295
NO+52+ (mean (SD))	1.13 (3.55)	1.02 (2.77)	0.894
NO+53+ (mean (SD))	1.94 (5.55)	1.04 (4.44)	0.481
NO+54+ (mean (SD))	51.38 (51.44)	51.22 (57.36)	0.991
NO+55+ (mean (SD))	367.15 (148.06)	443.65 (418.26)	0.341
NO+56+ (mean (SD))	113.41 (79.34)	112.27 (62.59)	0.95
NO+57+ (mean (SD))	9696.94 (12901.53)	7039.76 (7298.43)	0.322
NO+58+ (mean (SD))	552.12 (604.12)	366.45 (272.44)	0.124
NO+59+ (mean (SD))	27983.26 (28969.46)	30021.84 (40117.53)	0.819
NO+60+ (mean (SD))	1043.49 (1087.92)	1134.83 (1482.82)	0.783
NO+61+ (mean (SD))	631.16 (700.58)	973.06 (2078.58)	0.389
NO+62+ (mean (SD))	676.64 (647.22)	585.56 (1158.76)	0.704
NO+63+ (mean (SD))	33981.40 (45886.65)	39801.54 (73957.49)	0.711
NO+64+ (mean (SD))	896.50 (1257.05)	1112.54 (2252.67)	0.643
NO+65+ (mean (SD))	2049.81 (5150.30)	7320.50 (31089.30)	0.355
NO+66+ (mean (SD))	166.31 (121.10)	322.81 (808.68)	0.291
NO+67+ (mean (SD))	25.52 (35.69)	40.92 (119.72)	0.495
NO+68+ (mean (SD))	67.23 (39.21)	59.15 (42.25)	0.438
NO+69+ (mean (SD))	228.93 (279.01)	212.91 (225.52)	0.805
NO+70+ (mean (SD))	57.13 (43.06)	47.54 (37.03)	0.351
NO+71+ (mean (SD))	1406.15 (2519.02)	1047.97 (1591.17)	0.506
NO+72+ (mean (SD))	121.92 (145.82)	79.71 (68.17)	0.149
NO+73+ (mean (SD))	1495.48 (2084.41)	3093.30 (9654.76)	0.371
NO+74+ (mean (SD))	2205.27 (3124.99)	3537.50 (9867.03)	0.476
NO+75+ (mean (SD))	211.26 (198.91)	264.59 (512.44)	0.591
NO+76+ (mean (SD))	1882.89 (2534.46)	2781.84 (6707.27)	0.488
NO+77+ (mean (SD))	6218.02 (8022.00)	8408.90 (13959.24)	0.452
NO+78+ (mean (SD))	469.23 (779.97)	369.07 (635.32)	0.581
NO+79+ (mean (SD))	192.41 (224.73)	249.89 (369.07)	0.462
NO+80+ (mean (SD))	29.12 (53.06)	28.18 (38.84)	0.937
NO+81+ (mean (SD))	175.55 (232.20)	201.63 (354.86)	0.733
NO+82+ (mean (SD))	24.51 (18.52)	28.71 (28.38)	0.492
NO+83+ (mean (SD))	132.18 (183.75)	334.09 (1115.11)	0.324
NO+84+ (mean (SD))	54.11 (49.13)	42.81 (39.81)	0.324
NO+85+ (mean (SD))	973.88 (1097.76)	754.82 (698.46)	0.352
NO+86+ (mean (SD))	416.50 (463.53)	408.80 (388.98)	0.944
NO+87+ (mean (SD))	896.83 (1242.88)	636.68 (714.02)	0.316
NO+88+ (mean (SD))	13813.44 (16942.43)	7198.48 (8640.76)	0.058
NO+89+ (mean (SD))	1716.62 (3518.47)	5693.27 (23975.64)	0.365
NO+90+ (mean (SD))	358.55 (275.08)	572.55 (1234.84)	0.35
NO+91+ (mean (SD))	5007.77 (11598.33)	18281.57 (76588.92)	0.344
NO+92+ (mean (SD))	293.65 (581.28)	1033.50 (4368.66)	0.354
NO+93+ (mean (SD))	858.00 (2675.08)	14164.02 (74368.65)	0.323
NO+94+ (mean (SD))	902.95 (1717.95)	1507.05 (5248.49)	0.545
NO+95+ (mean (SD))	100.56 (128.51)	172.60 (516.94)	0.454
NO+96+ (mean (SD))	111.36 (192.72)	85.19 (261.88)	0.656
NO+97+ (mean (SD))	37.19 (29.88)	42.76 (37.34)	0.519
NO+98+ (mean (SD))	62.46 (49.28)	63.65 (61.04)	0.933
NO+99+ (mean (SD))	297.49 (294.99)	214.67 (149.53)	0.168
NO+100+ (mean (SD))	153.42 (99.48)	130.76 (78.08)	0.322
NO+101+ (mean (SD))	134.83 (142.52)	113.53 (64.67)	0.452
NO+102+ (mean (SD))	2377.08 (7342.82)	585.50 (1191.83)	0.185
NO+103+ (mean (SD))	435.64 (571.91)	354.32 (618.04)	0.593
NO+104+ (mean (SD))	195.76 (117.57)	176.94 (104.77)	0.508
NO+105+ (mean (SD))	1529.05 (1955.60)	2271.27 (3719.39)	0.329
NO+106+ (mean (SD))	181.25 (149.90)	198.72 (244.17)	0.735
NO+107+ (mean (SD))	90.49 (139.26)	305.88 (998.94)	0.239
NO+108+ (mean (SD))	37.51 (34.04)	49.11 (61.30)	0.361
NO+109+ (mean (SD))	57.59 (83.36)	166.49 (549.10)	0.279
NO+110+ (mean (SD))	34.60 (38.02)	25.61 (35.31)	0.339
NO+111+ (mean (SD))	84.55 (96.50)	148.58 (382.21)	0.369
NO+112+ (mean (SD))	71.22 (48.20)	82.85 (60.19)	0.404
NO+113+ (mean (SD))	132.53 (68.53)	140.34 (58.06)	0.63
NO+114+ (mean (SD))	281.79 (181.11)	283.21 (207.34)	0.977
NO+115+ (mean (SD))	93.41 (45.37)	82.61 (83.60)	0.53
NO+116+ (mean (SD))	417.83 (334.29)	277.07 (286.88)	0.08
NO+117+ (mean (SD))	307.53 (383.80)	294.52 (388.71)	0.895
NO+118+ (mean (SD))	768.38 (1415.41)	610.55 (961.49)	0.609
NO+119+ (mean (SD))	365.14 (493.74)	834.90 (1741.00)	0.154
NO+120+ (mean (SD))	48.94 (29.33)	106.89 (144.87)	0.033
NO+121+ (mean (SD))	44.01 (70.41)	108.29 (305.39)	0.258
NO+122+ (mean (SD))	22.70 (19.93)	38.53 (69.54)	0.228
NO+123+ (mean (SD))	13.18 (12.39)	16.64 (22.13)	0.451
NO+124+ (mean (SD))	18.20 (14.09)	13.71 (13.62)	0.207
NO+125+ (mean (SD))	47.26 (42.26)	62.23 (38.21)	0.149
NO+126+ (mean (SD))	146.23 (157.99)	104.48 (113.25)	0.236
NO+127+ (mean (SD))	114.99 (55.65)	106.43 (47.21)	0.516
NO+128+ (mean (SD))	211.27 (425.34)	151.44 (87.19)	0.446
NO+129+ (mean (SD))	164.82 (183.61)	162.06 (118.77)	0.944
NO+130+ (mean (SD))	156.37 (203.33)	127.20 (65.87)	0.45
NO+131+ (mean (SD))	77.80 (123.62)	72.91 (189.88)	0.905
NO+132+ (mean (SD))	129.18 (259.93)	115.90 (167.55)	0.812
NO+133+ (mean (SD))	169.77 (498.54)	252.83 (984.45)	0.677
NO+134+ (mean (SD))	29.58 (60.15)	20.96 (48.16)	0.535
NO+135+ (mean (SD))	38.68 (94.96)	320.91 (1631.09)	0.34
NO+136+ (mean (SD))	549.77 (2194.10)	284.14 (668.18)	0.521
NO+137+ (mean (SD))	115.00 (364.93)	751.38 (3863.51)	0.365
NO+138+ (mean (SD))	21.56 (49.15)	71.67 (308.03)	0.375
NO+139+ (mean (SD))	26.57 (48.37)	887.19 (4805.20)	0.323
NO+140+ (mean (SD))	12.38 (9.45)	62.77 (279.61)	0.32
NO+141+ (mean (SD))	92.42 (53.90)	91.67 (51.07)	0.955
NO+142+ (mean (SD))	38.58 (23.98)	39.95 (29.39)	0.842
NO+143+ (mean (SD))	24.90 (20.04)	20.90 (22.78)	0.466
NO+144+ (mean (SD))	79.78 (37.68)	71.60 (31.86)	0.36
NO+145+ (mean (SD))	17.43 (17.20)	20.34 (18.80)	0.527
NO+146+ (mean (SD))	63.61 (104.41)	45.46 (61.41)	0.408
NO+147+ (mean (SD))	47.17 (52.70)	50.74 (54.24)	0.794
NO+148+ (mean (SD))	8.32 (14.08)	5.94 (12.50)	0.484
NO+149+ (mean (SD))	5.45 (8.69)	7.38 (16.09)	0.559
NO+150+ (mean (SD))	14.40 (16.23)	13.18 (15.34)	0.761
NO+151+ (mean (SD))	8.74 (11.89)	19.14 (47.65)	0.243
NO+152+ (mean (SD))	5.56 (7.85)	7.07 (8.73)	0.477
NO+153+ (mean (SD))	5.26 (13.38)	14.24 (27.31)	0.105
NO+154+ (mean (SD))	6.62 (9.29)	11.17 (9.52)	0.062
NO+155+ (mean (SD))	42.86 (25.79)	50.20 (41.86)	0.409
NO+156+ (mean (SD))	20.07 (12.91)	25.79 (16.27)	0.13
NO+157+ (mean (SD))	13.52 (13.38)	14.56 (13.72)	0.764
NO+158+ (mean (SD))	61.71 (66.21)	47.27 (27.76)	0.267
NO+159+ (mean (SD))	19.60 (19.28)	17.69 (18.57)	0.693
NO+160+ (mean (SD))	31.59 (87.62)	18.78 (29.37)	0.443
NO+161+ (mean (SD))	8.54 (13.69)	8.63 (12.63)	0.978
NO+162+ (mean (SD))	2.79 (5.44)	5.68 (10.84)	0.19
NO+163+ (mean (SD))	3.40 (7.82)	6.63 (11.74)	0.207
NO+164+ (mean (SD))	5.93 (11.58)	7.07 (11.51)	0.699
NO+165+ (mean (SD))	5.59 (9.29)	14.98 (55.25)	0.354
NO+166+ (mean (SD))	11.75 (42.74)	8.35 (18.37)	0.685
NO+167+ (mean (SD))	16.36 (14.69)	21.83 (32.44)	0.396
NO+168+ (mean (SD))	14.48 (14.38)	13.70 (17.50)	0.849
NO+169+ (mean (SD))	54.40 (30.18)	71.41 (48.21)	0.101
NO+170+ (mean (SD))	22.09 (15.96)	22.79 (21.72)	0.885
NO+171+ (mean (SD))	5.29 (10.00)	6.35 (9.06)	0.664
NO+172+ (mean (SD))	27.29 (19.89)	27.65 (22.43)	0.947
NO+173+ (mean (SD))	8.65 (13.06)	8.47 (8.56)	0.949
NO+174+ (mean (SD))	19.52 (30.71)	11.36 (11.91)	0.173
NO+175+ (mean (SD))	17.06 (21.63)	22.56 (61.62)	0.641
NO+176+ (mean (SD))	5.29 (7.56)	5.28 (11.08)	0.995
NO+177+ (mean (SD))	4.02 (5.10)	7.61 (32.10)	0.541
NO+178+ (mean (SD))	3.68 (9.35)	3.25 (5.79)	0.829
NO+179+ (mean (SD))	4.43 (8.94)	16.15 (77.08)	0.404
NO+180+ (mean (SD))	4.00 (5.94)	2.62 (5.74)	0.357
NO+181+ (mean (SD))	5.18 (11.72)	9.82 (44.75)	0.579
NO+182+ (mean (SD))	4.44 (6.62)	6.30 (9.47)	0.372
NO+183+ (mean (SD))	11.30 (10.26)	9.52 (10.22)	0.497
NO+184+ (mean (SD))	8.72 (10.09)	9.42 (9.30)	0.778
NO+185+ (mean (SD))	7.40 (10.60)	5.24 (10.07)	0.415
NO+186+ (mean (SD))	22.65 (28.06)	17.46 (18.20)	0.391
NO+187+ (mean (SD))	5.03 (9.26)	4.81 (8.29)	0.922
NO+188+ (mean (SD))	7.05 (9.42)	8.74 (7.27)	0.43
NO+189+ (mean (SD))	8.68 (12.05)	3.47 (8.40)	0.053
NO+190+ (mean (SD))	187.03 (220.11)	142.68 (92.52)	0.305
NO+191+ (mean (SD))	29.42 (30.28)	28.29 (29.26)	0.882
NO+192+ (mean (SD))	3.21 (5.34)	4.22 (6.58)	0.513
NO+193+ (mean (SD))	0.90 (2.20)	2.98 (10.68)	0.294
NO+194+ (mean (SD))	1.43 (5.76)	1.15 (3.07)	0.812
NO+195+ (mean (SD))	3.36 (6.44)	2.00 (4.15)	0.324
NO+196+ (mean (SD))	2.07 (4.44)	3.38 (5.66)	0.314
NO+197+ (mean (SD))	33.43 (23.65)	27.46 (20.00)	0.287
NO+198+ (mean (SD))	12.66 (13.84)	12.44 (12.49)	0.947
NO+199+ (mean (SD))	2.94 (7.31)	3.41 (7.22)	0.801
NO+200+ (mean (SD))	12.45 (13.58)	8.54 (12.77)	0.247
O2+14+ (mean (SD))	0.24 (0.26)	0.25 (0.26)	0.793
O2+15+ (mean (SD))	5.32 (11.47)	4.40 (7.88)	0.717
O2+16+ (mean (SD))	7.31 (22.11)	3.62 (6.71)	0.378
O2+17+ (mean (SD))	129675.75 (319129.63)	128276.32 (285963.40)	0.986
O2+18+ (mean (SD))	87778.78 (403256.14)	70673.42 (270262.12)	0.845
O2+19+ (mean (SD))	46907.50 (16373.66)	54790.67 (42045.72)	0.335
O2+20+ (mean (SD))	43.78 (30.64)	52.58 (54.78)	0.438
O2+21+ (mean (SD))	115.06 (62.28)	129.43 (111.38)	0.533
O2+22+ (mean (SD))	0.88 (2.99)	0.44 (1.43)	0.458
O2+23+ (mean (SD))	20.40 (18.08)	18.50 (16.60)	0.668
O2+24+ (mean (SD))	0.59 (1.51)	0.11 (0.60)	0.104
O2+25+ (mean (SD))	0.81 (2.97)	0.24 (0.80)	0.306
O2+26+ (mean (SD))	21.58 (19.14)	17.98 (18.61)	0.457
O2+27+ (mean (SD))	4.55 (9.09)	4.15 (9.97)	0.869
O2+28+ (mean (SD))	824.95 (537.89)	771.73 (673.77)	0.732
O2+29+ (mean (SD))	247.28 (365.47)	748.10 (2906.69)	0.345
O2+30+ (mean (SD))	1707.71 (538.29)	1706.03 (585.37)	0.991
O2+31+ (mean (SD))	89212.76 (101703.16)	109374.49 (186620.00)	0.599
O2+32+ (mean (SD))	1000000.00 (0.00)	1000000.00 (0.00)	NaN
O2+33+ (mean (SD))	7421.08 (1258.60)	7148.41 (1055.84)	0.359
O2+34+ (mean (SD))	35092.78 (2804.02)	35469.12 (5463.95)	0.734
O2+35+ (mean (SD))	11917.39 (45443.17)	9152.43 (26266.06)	0.77
O2+36+ (mean (SD))	5095.21 (13570.67)	4080.33 (8188.25)	0.723
O2+37+ (mean (SD))	250401.68 (63901.58)	268680.00 (120775.80)	0.459
O2+38+ (mean (SD))	442.94 (141.97)	458.54 (207.69)	0.731
O2+39+ (mean (SD))	1321.75 (440.84)	1411.05 (798.47)	0.588
O2+40+ (mean (SD))	30.30 (25.41)	33.39 (37.58)	0.705
O2+41+ (mean (SD))	190.27 (155.35)	246.36 (282.54)	0.337
O2+42+ (mean (SD))	3670.59 (4184.45)	4708.91 (6821.10)	0.473
O2+43+ (mean (SD))	83682.42 (88478.54)	100986.93 (207171.39)	0.67
O2+44+ (mean (SD))	6120.20 (6775.88)	7482.02 (15749.61)	0.66
O2+45+ (mean (SD))	106050.25 (138700.05)	139288.94 (273117.39)	0.548
O2+46+ (mean (SD))	4563.03 (6441.30)	6894.21 (16457.32)	0.466
O2+47+ (mean (SD))	14100.72 (30710.37)	45293.33 (182764.07)	0.352
O2+48+ (mean (SD))	6143.14 (13971.20)	3717.27 (10302.62)	0.44
O2+49+ (mean (SD))	9222.76 (12122.90)	13107.32 (27704.88)	0.477
O2+50+ (mean (SD))	3044.85 (782.72)	2811.69 (506.20)	0.169
O2+51+ (mean (SD))	902.35 (1180.74)	515.19 (635.61)	0.113
O2+52+ (mean (SD))	46.42 (62.12)	34.64 (33.46)	0.356
O2+53+ (mean (SD))	72.93 (154.58)	58.99 (95.01)	0.67
O2+54+ (mean (SD))	104.91 (75.87)	90.22 (67.39)	0.423
O2+55+ (mean (SD))	42301.29 (14890.24)	45482.87 (23733.98)	0.53
O2+56+ (mean (SD))	2027.76 (2424.91)	3148.40 (6970.85)	0.401
O2+57+ (mean (SD))	5518.24 (5573.57)	4349.08 (4147.05)	0.353
O2+58+ (mean (SD))	19132.71 (22604.48)	11154.38 (8438.93)	0.071
O2+59+ (mean (SD))	11668.23 (17743.99)	8452.29 (8324.78)	0.365
O2+60+ (mean (SD))	2768.96 (9733.00)	1293.33 (1739.00)	0.409
O2+61+ (mean (SD))	2696.75 (2770.48)	3686.25 (7505.70)	0.494
O2+62+ (mean (SD))	713.39 (873.11)	794.58 (1690.15)	0.813
O2+63+ (mean (SD))	32332.34 (43615.23)	43418.73 (93477.86)	0.552
O2+64+ (mean (SD))	1198.19 (1760.67)	1791.29 (3662.86)	0.42
O2+65+ (mean (SD))	11986.31 (24572.47)	32286.71 (118649.10)	0.355
O2+66+ (mean (SD))	321.78 (638.91)	954.61 (3734.98)	0.356
O2+67+ (mean (SD))	171.46 (171.68)	301.26 (852.18)	0.409
O2+68+ (mean (SD))	168.34 (244.14)	122.58 (74.67)	0.322
O2+69+ (mean (SD))	318.67 (195.82)	236.24 (123.29)	0.052
O2+70+ (mean (SD))	1093.49 (1661.01)	944.29 (1501.19)	0.712
O2+71+ (mean (SD))	534.79 (652.19)	578.81 (1030.20)	0.841
O2+72+ (mean (SD))	1238.14 (2741.79)	492.48 (584.35)	0.144
O2+73+ (mean (SD))	972.09 (952.50)	2703.49 (10257.30)	0.353
O2+74+ (mean (SD))	121.02 (114.47)	203.48 (636.07)	0.48
O2+75+ (mean (SD))	224.47 (240.83)	265.23 (750.22)	0.774
O2+76+ (mean (SD))	738.59 (1824.74)	415.57 (356.70)	0.337
O2+77+ (mean (SD))	1830.58 (2136.37)	1824.69 (2491.51)	0.992
O2+78+ (mean (SD))	158.13 (152.36)	153.75 (167.54)	0.915
O2+79+ (mean (SD))	903.18 (957.96)	1133.97 (1591.74)	0.492
O2+80+ (mean (SD))	78.51 (98.88)	76.40 (82.96)	0.928
O2+81+ (mean (SD))	250.38 (319.63)	301.96 (638.10)	0.689
O2+82+ (mean (SD))	146.88 (88.13)	119.52 (61.43)	0.161
O2+83+ (mean (SD))	639.30 (1112.87)	1680.47 (5942.12)	0.341
O2+84+ (mean (SD))	295.84 (153.69)	348.82 (284.68)	0.366
O2+85+ (mean (SD))	160.78 (91.91)	164.60 (104.95)	0.879
O2+86+ (mean (SD))	216.35 (213.99)	177.46 (148.32)	0.409
O2+87+ (mean (SD))	229.01 (202.12)	233.34 (227.42)	0.937
O2+88+ (mean (SD))	119.84 (131.03)	113.23 (146.91)	0.852
O2+89+ (mean (SD))	1310.41 (3501.92)	6794.66 (30800.56)	0.329
O2+90+ (mean (SD))	214.37 (276.13)	441.34 (1559.49)	0.428
O2+91+ (mean (SD))	4227.63 (11750.88)	22806.27 (104585.68)	0.33
O2+92+ (mean (SD))	323.57 (677.36)	1399.43 (6165.54)	0.338
O2+93+ (mean (SD))	2383.67 (7645.99)	31298.18 (161456.15)	0.323
O2+94+ (mean (SD))	895.02 (1485.49)	2763.55 (11643.42)	0.379
O2+95+ (mean (SD))	149.76 (203.08)	324.35 (1274.22)	0.454
O2+96+ (mean (SD))	119.55 (134.94)	132.01 (260.95)	0.814
O2+97+ (mean (SD))	111.13 (81.25)	141.03 (141.01)	0.311
O2+98+ (mean (SD))	213.84 (330.71)	182.77 (139.08)	0.631
O2+99+ (mean (SD))	101.33 (74.26)	119.13 (94.00)	0.411
O2+100+ (mean (SD))	86.54 (79.80)	65.62 (43.83)	0.206
O2+101+ (mean (SD))	82.46 (104.10)	74.02 (127.59)	0.776
O2+102+ (mean (SD))	54.00 (85.01)	48.95 (64.13)	0.793
O2+103+ (mean (SD))	198.65 (322.53)	201.32 (426.61)	0.978
O2+104+ (mean (SD))	118.21 (178.97)	96.31 (175.58)	0.628
O2+105+ (mean (SD))	561.09 (878.96)	984.96 (2107.94)	0.306
O2+106+ (mean (SD))	216.96 (221.40)	303.10 (903.10)	0.608
O2+107+ (mean (SD))	306.30 (559.19)	958.94 (3248.51)	0.275
O2+108+ (mean (SD))	83.78 (115.92)	88.84 (201.61)	0.904
O2+109+ (mean (SD))	47.40 (68.47)	217.82 (963.84)	0.33
O2+110+ (mean (SD))	52.03 (31.90)	52.97 (68.25)	0.945
O2+111+ (mean (SD))	99.25 (95.24)	295.42 (1172.54)	0.357
O2+112+ (mean (SD))	125.02 (118.12)	143.15 (139.56)	0.583
O2+113+ (mean (SD))	82.82 (38.28)	95.47 (66.76)	0.363
O2+114+ (mean (SD))	65.65 (46.39)	47.69 (33.03)	0.084
O2+115+ (mean (SD))	54.01 (44.86)	64.77 (109.74)	0.615
O2+116+ (mean (SD))	42.64 (79.41)	27.78 (41.07)	0.358
O2+117+ (mean (SD))	80.31 (122.74)	83.38 (209.03)	0.944
O2+118+ (mean (SD))	68.91 (74.54)	66.98 (70.79)	0.917
O2+119+ (mean (SD))	214.24 (183.25)	438.50 (1036.87)	0.24
O2+120+ (mean (SD))	63.46 (58.11)	80.23 (106.68)	0.445
O2+121+ (mean (SD))	162.01 (391.17)	308.65 (995.54)	0.448
O2+122+ (mean (SD))	23.11 (46.52)	44.37 (137.39)	0.418
O2+123+ (mean (SD))	15.14 (19.00)	20.15 (36.78)	0.504
O2+124+ (mean (SD))	36.60 (34.33)	109.23 (405.83)	0.325
O2+125+ (mean (SD))	25.52 (28.92)	29.77 (58.56)	0.719
O2+126+ (mean (SD))	81.44 (95.54)	80.16 (118.32)	0.963
O2+127+ (mean (SD))	39.43 (30.30)	41.78 (39.36)	0.793
O2+128+ (mean (SD))	31.90 (31.75)	32.76 (28.78)	0.911
O2+129+ (mean (SD))	18.80 (20.78)	16.86 (17.86)	0.695
O2+130+ (mean (SD))	11.84 (17.09)	8.97 (12.47)	0.452
O2+131+ (mean (SD))	17.22 (22.95)	31.93 (96.26)	0.411
O2+132+ (mean (SD))	19.24 (31.13)	15.83 (21.57)	0.619
O2+133+ (mean (SD))	57.73 (96.76)	113.54 (458.06)	0.509
O2+134+ (mean (SD))	6.87 (9.30)	21.80 (66.59)	0.221
O2+135+ (mean (SD))	48.36 (160.63)	517.64 (2713.84)	0.34
O2+136+ (mean (SD))	63.37 (239.87)	79.63 (266.80)	0.802
O2+137+ (mean (SD))	81.73 (262.83)	1200.61 (6425.33)	0.337
O2+138+ (mean (SD))	27.92 (53.36)	95.28 (449.83)	0.411
O2+139+ (mean (SD))	35.90 (124.25)	2300.36 (12630.85)	0.322
O2+140+ (mean (SD))	16.97 (14.42)	173.82 (897.81)	0.335
O2+141+ (mean (SD))	20.48 (22.62)	37.36 (114.13)	0.422
O2+142+ (mean (SD))	6.29 (9.05)	5.33 (8.79)	0.673
O2+143+ (mean (SD))	10.25 (12.25)	9.25 (13.12)	0.759
O2+144+ (mean (SD))	3.07 (5.77)	3.09 (6.00)	0.99
O2+145+ (mean (SD))	2.86 (6.59)	4.61 (11.18)	0.455
O2+146+ (mean (SD))	3.90 (8.64)	9.08 (29.38)	0.35
O2+147+ (mean (SD))	12.26 (13.28)	10.73 (21.42)	0.737
O2+148+ (mean (SD))	8.75 (22.71)	6.07 (10.12)	0.55
O2+149+ (mean (SD))	10.37 (21.30)	13.94 (41.33)	0.671
O2+150+ (mean (SD))	3.45 (6.75)	3.78 (5.69)	0.835
O2+151+ (mean (SD))	4.15 (8.30)	10.45 (39.90)	0.393
O2+152+ (mean (SD))	4.11 (9.21)	2.54 (5.38)	0.416
O2+153+ (mean (SD))	6.69 (10.13)	22.89 (74.48)	0.235
O2+154+ (mean (SD))	4.81 (6.70)	7.34 (9.81)	0.241
O2+155+ (mean (SD))	14.64 (18.81)	12.01 (16.04)	0.556
O2+156+ (mean (SD))	8.99 (14.40)	4.84 (5.93)	0.144
O2+157+ (mean (SD))	4.81 (11.31)	2.98 (5.10)	0.414
O2+158+ (mean (SD))	2.98 (6.37)	1.65 (4.48)	0.346
O2+159+ (mean (SD))	4.93 (9.17)	4.32 (11.73)	0.82
O2+160+ (mean (SD))	4.56 (12.16)	3.73 (5.90)	0.734
O2+161+ (mean (SD))	7.09 (7.77)	14.02 (29.61)	0.213
O2+162+ (mean (SD))	3.32 (7.26)	2.33 (5.89)	0.556
O2+163+ (mean (SD))	4.05 (7.11)	7.01 (13.98)	0.298
O2+164+ (mean (SD))	1.54 (3.31)	3.52 (6.83)	0.151
O2+165+ (mean (SD))	2.88 (5.63)	8.71 (34.52)	0.357
O2+166+ (mean (SD))	4.51 (8.17)	4.41 (12.89)	0.972
O2+167+ (mean (SD))	13.10 (15.06)	16.67 (41.71)	0.656
O2+168+ (mean (SD))	10.03 (14.15)	5.38 (7.37)	0.11
O2+169+ (mean (SD))	14.46 (17.55)	17.01 (20.94)	0.605
O2+170+ (mean (SD))	11.66 (12.29)	14.31 (13.99)	0.432
O2+171+ (mean (SD))	5.29 (9.56)	6.22 (12.61)	0.745
O2+172+ (mean (SD))	1.19 (5.55)	3.85 (7.00)	0.103
O2+173+ (mean (SD))	3.40 (5.84)	4.12 (6.52)	0.648
O2+174+ (mean (SD))	4.55 (14.18)	4.25 (7.99)	0.92
O2+175+ (mean (SD))	144.11 (123.35)	112.89 (66.38)	0.219
O2+176+ (mean (SD))	20.10 (22.13)	17.32 (14.56)	0.561
O2+177+ (mean (SD))	5.30 (8.56)	9.35 (29.77)	0.469
O2+178+ (mean (SD))	3.78 (11.99)	3.43 (6.35)	0.888
O2+179+ (mean (SD))	6.30 (16.28)	9.18 (42.94)	0.728
O2+180+ (mean (SD))	3.90 (6.73)	3.42 (6.19)	0.77
O2+181+ (mean (SD))	5.38 (14.53)	18.47 (80.30)	0.375
O2+182+ (mean (SD))	3.03 (4.27)	6.50 (14.43)	0.205
O2+183+ (mean (SD))	6.84 (11.20)	9.08 (17.76)	0.555
O2+184+ (mean (SD))	4.50 (8.29)	3.92 (5.32)	0.744
O2+185+ (mean (SD))	1.08 (2.66)	3.54 (6.94)	0.07
O2+186+ (mean (SD))	1.28 (4.22)	2.73 (6.22)	0.285
O2+187+ (mean (SD))	1.06 (2.33)	4.46 (8.37)	0.033
O2+188+ (mean (SD))	6.02 (10.67)	3.93 (8.99)	0.408
O2+189+ (mean (SD))	33.49 (25.88)	41.16 (34.12)	0.323
O2+190+ (mean (SD))	41.76 (51.03)	35.20 (37.24)	0.565
O2+191+ (mean (SD))	15.20 (15.12)	15.59 (24.50)	0.939
O2+192+ (mean (SD))	5.64 (8.47)	3.50 (8.12)	0.315
O2+193+ (mean (SD))	1.82 (3.81)	4.80 (10.90)	0.156
O2+194+ (mean (SD))	1.51 (4.74)	0.93 (2.78)	0.561
O2+195+ (mean (SD))	2.76 (7.12)	4.09 (8.36)	0.501
O2+196+ (mean (SD))	3.85 (5.47)	2.96 (4.97)	0.507
O2+197+ (mean (SD))	4.65 (7.77)	4.50 (7.23)	0.941
O2+198+ (mean (SD))	8.04 (10.88)	8.13 (12.71)	0.976
O2+199+ (mean (SD))	2.93 (5.62)	5.68 (21.52)	0.494
O2+200+ (mean (SD))	1.59 (5.05)	0.72 (2.16)	0.385
